# Supplementary material for: 2-Carb­oxy-1-phenyl­ethanaminium perchlorate
Source: Acta Crystallogr Sect E Struct Rep Online. 2009 May 7;65(Pt 6):o1214. doi: 10.1107/S1600536809016171 (PMC2969710; doi:10.1107/S1600536809016171)
Supplement: Supplementary file 2 [file e-65-o1214-Isup2.hkl]

# 
# h,k,l, Fc-squared, Fo-squared, sigma(Fo-squared) and status flag 
# 
data_I
_shelx_title ' qzr in Pbca' 
_shelx_refln_list_code          4 
_shelx_F_calc_maximum      261.46 
_exptl_crystal_F_000      1104.00 
_reflns_d_resolution_high  0.7701 
 
loop_ 
 _symmetry_equiv_pos_as_xyz 
 'x, y, z' 
 '-x+1/2, -y, z+1/2' 
 '-x, y+1/2, -z+1/2' 
 'x+1/2, -y+1/2, -z' 
 '-x, -y, -z' 
 'x-1/2, y, -z-1/2' 
 'x, -y-1/2, z-1/2' 
 '-x-1/2, y-1/2, z' 
 
_cell_length_a     6.6583 
_cell_length_b    13.8260 
_cell_length_c    24.2998 
_cell_angle_alpha  90.000 
_cell_angle_beta   90.000 
_cell_angle_gamma  90.000 
 
_shelx_F_squared_multiplier     1.000 
 
loop_ 
 _refln_index_h 
 _refln_index_k 
 _refln_index_l 
 _refln_F_squared_calc 
 _refln_F_squared_meas 
 _refln_F_squared_sigma 
 _refln_observed_status 
   2   0   0     5285.56     4413.33    299.19 o 
   4   0   0     4559.41     4354.87    161.49 o 
   6   0   0     2399.22     2288.78     73.33 o 
   8   0   0     1790.18     1690.30    156.80 o 
   2   1   0        2.57        8.02      2.65 o 
   4   1   0       17.77       36.65      5.59 o 
   6   1   0       92.07      133.62     13.87 o 
   8   1   0       14.27       23.54     20.72 o 
   2   2   0    27463.38    26932.35    244.47 o 
   4   2   0      545.98      619.35     16.77 o 
   6   2   0     1363.46     1307.51     43.87 o 
   8   2   0      161.92      171.27     28.40 o 
   2   3   0      252.36      208.42      6.63 o 
   4   3   0     2572.29     2536.85     43.14 o 
   6   3   0      640.28      587.33     28.67 o 
   8   3   0       36.61       31.53     19.01 o 
   0   4   0    34998.05    34926.14    543.75 o 
   2   4   0     3589.41     4300.46     52.95 o 
   4   4   0     6818.33     6912.43    101.60 o 
   6   4   0      498.26      447.42     25.91 o 
   8   4   0      122.75      223.73     71.49 o 
   2   5   0     1752.07     1983.92     45.30 o 
   4   5   0     2462.74     2492.55     48.25 o 
   6   5   0       16.22       31.35     11.38 o 
   8   5   0       40.67       20.08     19.23 o 
   0   6   0     7459.83     8185.09    135.11 o 
   2   6   0     8021.79     8162.43    108.01 o 
   4   6   0      380.54      341.41     15.06 o 
   6   6   0     1644.14     1679.06     57.45 o 
   8   6   0      317.00      326.51     48.07 o 
   2   7   0      123.75      143.38      8.73 o 
   4   7   0       38.28       49.58     12.13 o 
   6   7   0        1.59        2.46     10.27 o 
   0   8   0      362.37      452.58     25.73 o 
   2   8   0     1573.14     1641.34     34.07 o 
   4   8   0      899.43      993.68     43.88 o 
   6   8   0      485.17      488.45     30.68 o 
   2   9   0      645.53      683.12     20.24 o 
   4   9   0       14.02       21.87      7.25 o 
   6   9   0        1.69       20.61     14.45 o 
   0  10   0      348.08      350.10     18.62 o 
   2  10   0     3104.76     3023.92     62.81 o 
   4  10   0      529.60      465.90     22.09 o 
   6  10   0      634.62      703.52     53.33 o 
   2  11   0      780.94      787.41     27.15 o 
   4  11   0      723.92      613.90     26.46 o 
   6  11   0        4.82        1.27     12.39 o 
   0  12   0     1100.20     1307.35    222.58 o 
   2  12   0        1.77        4.18      6.18 o 
   4  12   0       78.91      204.21    104.52 o 
   6  12   0        2.09       25.30     37.95 o 
   2  13   0      343.29      324.24     18.84 o 
   4  13   0       18.71       20.66     10.68 o 
   0  14   0       15.91       87.71     35.68 o 
   2  14   0      216.48      230.52     19.73 o 
   4  14   0      372.29      359.30     63.96 o 
   2  15   0       68.50       65.62     21.08 o 
   4  15   0        5.12       -6.44     31.26 o 
   0  16   0       11.52       32.58     35.56 o 
   2  16   0       44.14       31.89     18.64 o 
   2  17   0        0.26        1.27     18.28 o 
   1   1   1     2031.37     2136.33     21.99 o 
   2   1   1     1276.76     1270.21     12.11 o 
   3   1   1      180.58      213.32      5.17 o 
   4   1   1        7.34        9.57      3.09 o 
   5   1   1      157.43      162.09      7.19 o 
   6   1   1        1.73       -5.05      5.05 o 
   7   1   1      253.35      271.15     19.81 o 
   8   1   1       58.12       58.83     15.69 o 
   0   2   1     1951.64     1758.17     13.47 o 
   1   2   1    10726.99    10665.23     89.67 o 
   2   2   1       58.49       67.59      2.95 o 
   3   2   1     2030.75     2177.30     22.39 o 
   4   2   1      387.15      401.13      8.82 o 
   5   2   1        1.30       14.96      5.29 o 
   6   2   1       74.44       97.68      9.76 o 
   7   2   1       13.15       21.11     11.93 o 
   8   2   1       21.40       21.90     13.81 o 
   1   3   1     8274.95     8290.63     62.33 o 
   2   3   1     2259.30     2303.48     20.49 o 
   3   3   1     2117.27     2153.06     22.82 o 
   4   3   1       89.51      100.93      4.86 o 
   5   3   1      696.10      693.32     17.23 o 
   6   3   1      281.71      277.30     14.86 o 
   7   3   1      243.22      244.71     17.16 o 
   8   3   1      151.49      144.10     20.27 o 
   0   4   1     7230.17     7951.08     74.84 o 
   1   4   1      210.46      216.74      4.66 o 
   2   4   1     2272.78     2445.85     24.12 o 
   3   4   1      272.90      321.05      7.15 o 
   4   4   1        0.38        5.00      2.76 o 
   5   4   1      228.80      220.55     10.23 o 
   6   4   1      357.96      339.82     16.09 o 
   7   4   1        0.00       14.38     12.75 o 
   8   4   1      389.58      347.34     29.09 o 
   1   5   1       65.22       33.85      2.74 o 
   2   5   1     1688.20     1743.11     19.74 o 
   3   5   1       43.29       38.38      4.42 o 
   4   5   1       10.40        9.96      2.99 o 
   5   5   1       23.12       56.62      8.13 o 
   6   5   1        0.43        3.19      6.10 o 
   7   5   1      125.81      115.80     12.76 o 
   8   5   1       92.76      124.25     23.58 o 
   0   6   1     3680.20     3256.27     43.55 o 
   1   6   1      706.26      719.29     10.38 o 
   2   6   1     8342.80     8282.76     77.19 o 
   3   6   1       80.97       81.70      5.45 o 
   4   6   1      326.58      337.94      9.48 o 
   5   6   1      157.37      153.44     11.36 o 
   6   6   1     1233.58     1275.87     34.02 o 
   7   6   1        0.63        1.14      6.20 o 
   8   6   1      111.54      126.04     22.71 o 
   1   7   1      850.54      826.30     12.50 o 
   2   7   1     1928.82     2033.89     25.95 o 
   3   7   1      214.99      204.12      7.57 o 
   4   7   1        1.14        9.71      3.88 o 
   5   7   1      619.98      604.70     22.97 o 
   6   7   1      180.06      173.98     13.95 o 
   7   7   1       23.47       41.54     13.77 o 
   0   8   1    10553.74    10945.38    145.98 o 
   1   8   1       92.86       95.81      5.54 o 
   2   8   1     1135.52     1039.53     17.94 o 
   3   8   1        7.81       30.88      5.97 o 
   4   8   1     3217.10     3155.40     47.42 o 
   5   8   1       37.10       40.24     10.04 o 
   6   8   1      238.94      277.81     17.13 o 
   7   8   1       36.20       61.52     13.09 o 
   1   9   1      655.71      669.67     13.35 o 
   2   9   1       31.50       31.99      4.60 o 
   3   9   1      159.08      163.41      8.94 o 
   4   9   1       51.92       56.87      6.30 o 
   5   9   1        8.63       11.44      6.75 o 
   6   9   1       82.93      104.34     15.52 o 
   7   9   1      139.91      126.49     20.36 o 
   0  10   1     1219.55     1236.31     29.16 o 
   1  10   1       24.89       20.94      4.45 o 
   2  10   1     4803.42     4683.87     62.27 o 
   3  10   1       55.53       53.78      6.37 o 
   4  10   1      417.86      437.22     15.29 o 
   5  10   1       42.86       54.42     10.16 o 
   6  10   1      789.80      752.24     35.11 o 
   7  10   1       23.73       28.77     14.38 o 
   1  11   1       67.59       77.68      6.31 o 
   2  11   1       23.95       25.00      5.55 o 
   3  11   1       92.00       90.22      7.62 o 
   4  11   1      141.77      142.68     10.98 o 
   5  11   1       22.24       41.38     11.55 o 
   6  11   1        6.49        6.08     10.98 o 
   0  12   1     3142.98     3135.28     65.93 o 
   1  12   1       40.78       32.33      5.67 o 
   2  12   1      187.11      201.92     10.39 o 
   3  12   1       13.03        4.47      4.51 o 
   4  12   1      678.44      621.86     25.63 o 
   5  12   1        1.03        2.72      7.82 o 
   6  12   1       18.54       26.79     14.15 o 
   1  13   1       17.01       47.10     13.60 o 
   2  13   1       49.58       52.66      7.03 o 
   3  13   1       82.85      100.51     12.77 o 
   4  13   1       12.84        5.24      7.46 o 
   5  13   1       13.86       74.38     44.40 o 
   0  14   1      112.64      154.09     24.57 o 
   1  14   1        0.44        0.53      5.00 o 
   2  14   1      702.67      696.58     26.66 o 
   3  14   1       11.13       18.10      8.67 o 
   4  14   1      133.14      174.98     29.39 o 
   5  14   1        2.83        7.33     22.74 o 
   1  15   1        3.87       20.82     16.55 o 
   2  15   1        6.55       -2.76      9.43 o 
   3  15   1       95.93       93.11     18.39 o 
   4  15   1       58.71       72.76     30.61 o 
   0  16   1      811.15      754.78     54.77 o 
   1  16   1        0.24       -8.44     10.90 o 
   2  16   1      129.46      114.91     17.95 o 
   3  16   1       42.59       32.86     27.86 o 
   1  17   1       51.01       49.81     15.00 o 
   2  17   1        0.07        3.71     16.70 o 
   1   0   2      186.01      196.27      3.78 o 
   2   0   2    23080.32    22118.29    227.36 o 
   3   0   2     1405.83     1530.82     24.06 o 
   4   0   2     7031.33     7307.88    102.01 o 
   5   0   2      170.84      186.84     11.07 o 
   6   0   2      425.29      454.50     23.51 o 
   7   0   2     1287.53     1242.41     65.71 o 
   8   0   2       27.63       52.62     23.87 o 
   1   1   2     4868.34     4660.12     25.38 o 
   2   1   2     2048.84     2052.06     22.92 o 
   3   1   2      215.05      239.84      7.11 o 
   4   1   2      670.73      638.97     11.68 o 
   5   1   2       53.26       43.50      4.94 o 
   6   1   2       43.58       51.72      7.02 o 
   7   1   2      285.52      261.58     21.03 o 
   8   1   2       66.24       74.76     16.23 o 
   0   2   2     4762.16     4362.74     29.74 o 
   1   2   2      321.62      285.60      3.89 o 
   2   2   2    13628.87    13280.75     77.35 o 
   3   2   2      225.29      248.28      6.76 o 
   4   2   2      568.69      539.23     11.38 o 
   5   2   2       13.18       11.81      4.74 o 
   6   2   2      531.56      521.05     18.14 o 
   7   2   2       18.75       20.35     11.09 o 
   8   2   2      294.84      304.92     27.79 o 
   1   3   2    13191.23    13021.06     78.62 o 
   2   3   2     7784.39     8009.51     73.75 o 
   3   3   2       30.74       44.06      4.05 o 
   4   3   2      826.53      763.46     16.05 o 
   5   3   2      320.99      322.01     12.36 o 
   6   3   2      224.77      210.26     12.85 o 
   7   3   2      538.05      512.13     23.92 o 
   8   3   2       35.70       33.95     15.29 o 
   0   4   2     8597.38     8454.31     65.70 o 
   1   4   2     8002.47     8342.52     61.43 o 
   2   4   2      157.28      210.22      4.96 o 
   3   4   2      621.77      637.17     12.05 o 
   4   4   2      596.78      570.85     13.70 o 
   5   4   2      222.34      194.72     10.18 o 
   6   4   2      328.39      341.58     16.23 o 
   7   4   2      363.65      346.20     20.61 o 
   8   4   2       71.83       96.00     23.48 o 
   1   5   2     2229.86     2009.15     19.50 o 
   2   5   2     1905.99     2049.09     22.38 o 
   3   5   2       39.78       30.07      3.19 o 
   4   5   2     1149.62     1144.18     21.30 o 
   5   5   2      509.40      495.42     15.71 o 
   6   5   2       10.58       16.83      7.05 o 
   7   5   2       93.09      132.23     16.21 o 
   8   5   2        6.01       15.25     15.37 o 
   0   6   2     1266.80     1379.28     23.04 o 
   1   6   2     1790.27     1777.14     19.51 o 
   2   6   2      969.69      864.61     13.57 o 
   3   6   2      986.60     1032.35     16.51 o 
   4   6   2      592.14      607.23     15.29 o 
   5   6   2       85.72       81.97      8.49 o 
   6   6   2      248.84      306.73     19.93 o 
   7   6   2       10.66       20.23     10.67 o 
   8   6   2       86.52      131.86     23.85 o 
   1   7   2     1555.09     1600.04     19.79 o 
   2   7   2     1495.30     1543.42     21.27 o 
   3   7   2      127.56      113.70      6.22 o 
   4   7   2      252.62      253.17     10.45 o 
   5   7   2      634.38      597.36     21.30 o 
   6   7   2        0.27       -1.10      6.45 o 
   7   7   2      317.03      320.02     21.36 o 
   0   8   2       52.24       59.29      6.92 o 
   1   8   2     2261.50     2391.06     29.28 o 
   2   8   2      787.03      834.28     15.08 o 
   3   8   2      104.04       99.28      6.47 o 
   4   8   2      691.61      699.63     19.25 o 
   5   8   2      199.61      168.87     12.70 o 
   6   8   2      100.08      112.86     12.58 o 
   7   8   2       75.61      108.96     17.02 o 
   1   9   2     1307.18     1254.34     19.55 o 
   2   9   2       46.07       64.51      5.41 o 
   3   9   2     1503.80     1501.57     26.06 o 
   4   9   2        4.49       14.89      5.70 o 
   5   9   2      228.23      235.86     15.19 o 
   6   9   2       11.13       14.77      9.61 o 
   7   9   2       51.20       75.37     20.45 o 
   0  10   2      152.10      167.18     10.22 o 
   1  10   2       43.69       43.22      6.00 o 
   2  10   2      621.79      610.94     16.74 o 
   3  10   2       17.53       35.19      5.86 o 
   4  10   2      491.01      451.37     16.12 o 
   5  10   2       22.29       44.81      9.86 o 
   6  10   2      101.33      117.88     16.42 o 
   7  10   2        0.59        3.85     10.88 o 
   1  11   2     1135.06     1204.45     22.41 o 
   2  11   2      354.21      324.81     11.98 o 
   3  11   2     1179.89     1126.67     24.58 o 
   4  11   2      129.88      128.43     10.59 o 
   5  11   2     1021.71      959.55     35.64 o 
   6  11   2       66.87       93.04     17.32 o 
   0  12   2      362.34      377.22     49.17 o 
   1  12   2       67.79       71.50      7.07 o 
   2  12   2       21.14       40.47      7.28 o 
   3  12   2      180.91      159.05     10.03 o 
   4  12   2        1.78       40.84     19.16 o 
   5  12   2        0.18       12.92     10.19 o 
   6  12   2       16.71       24.90     14.50 o 
   1  13   2     1702.08     1687.86     41.24 o 
   2  13   2       14.18       16.81      6.59 o 
   3  13   2      925.65      809.52     24.08 o 
   4  13   2        5.60       -2.76      8.40 o 
   5  13   2      197.70      234.82     28.75 o 
   0  14   2      122.12      145.05     17.91 o 
   1  14   2       52.26       40.47     10.41 o 
   2  14   2        9.09       93.62     28.88 o 
   3  14   2       48.98       58.86      9.68 o 
   4  14   2       34.03       68.24     22.80 o 
   5  14   2        0.22       58.77     30.07 o 
   1  15   2      504.88      509.15     28.55 o 
   2  15   2       19.16       22.55     11.38 o 
   3  15   2        1.05        3.07     11.99 o 
   4  15   2       41.29       29.40     28.70 o 
   0  16   2        5.37       25.99     19.15 o 
   1  16   2        1.71        3.41     11.45 o 
   2  16   2       13.09       18.40     13.42 o 
   3  16   2        5.19        8.23     22.99 o 
   1  17   2       66.78       75.22     18.50 o 
   2  17   2        1.15        5.35     20.19 o 
   1   1   3    15405.22    15502.07     94.66 o 
   2   1   3     1367.78     1391.35     18.73 o 
   3   1   3       22.68       69.95      4.32 o 
   4   1   3       17.84       22.30      3.15 o 
   5   1   3      623.99      639.05     15.43 o 
   6   1   3       23.91       26.66      7.26 o 
   7   1   3      217.52      239.47     24.91 o 
   8   1   3        0.45        5.11     10.57 o 
   0   2   3    10190.36    10084.34    198.41 o 
   1   2   3     4937.31     4891.16     43.10 o 
   2   2   3       21.06       34.01      2.92 o 
   3   2   3     1929.80     1957.53     24.10 o 
   4   2   3      674.00      723.65     16.14 o 
   5   2   3     1547.78     1538.00     28.37 o 
   6   2   3        2.98        0.54      4.05 o 
   7   2   3      107.19      111.93     15.04 o 
   8   2   3       90.31       96.66     21.93 o 
   1   3   3    64082.14    62095.39    341.92 o 
   2   3   3      126.71      123.07      4.24 o 
   3   3   3     2469.43     2264.81     28.03 o 
   4   3   3      426.72      427.86     11.12 o 
   5   3   3     3896.94     3892.50     59.59 o 
   6   3   3       21.22       33.16      9.49 o 
   7   3   3     1475.44     1480.14     46.35 o 
   8   3   3       15.56       64.45     19.23 o 
   0   4   3       26.40       33.57      3.86 o 
   1   4   3        0.35        2.54      1.84 o 
   2   4   3      229.14      264.22      5.51 o 
   3   4   3      140.08      110.66      6.66 o 
   4   4   3        3.73        7.87      3.93 o 
   5   4   3        2.38        9.62      5.13 o 
   6   4   3      113.94      122.75     10.83 o 
   7   4   3       31.36       77.80     14.43 o 
   8   4   3        0.17       17.66     12.52 o 
   1   5   3       11.90        7.92      2.83 o 
   2   5   3        3.67        8.06      2.44 o 
   3   5   3     1430.50     1314.19     17.24 o 
   4   5   3        6.54        9.37      4.95 o 
   5   5   3     1333.64     1378.67     27.56 o 
   6   5   3       23.09       25.69      7.47 o 
   7   5   3      598.02      663.81     47.31 o 
   8   5   3       26.07       41.00     17.24 o 
   0   6   3     3793.02     3849.38     51.14 o 
   1   6   3       19.65       48.00      5.45 o 
   2   6   3     1052.18      958.67     13.93 o 
   3   6   3     2491.58     2576.88     32.51 o 
   4   6   3       41.97       52.37      6.21 o 
   5   6   3       94.40      106.74      9.45 o 
   6   6   3       88.04       82.14     10.67 o 
   7   6   3      225.81      208.91     19.99 o 
   8   6   3       34.81       54.01     18.76 o 
   1   7   3     1291.93     1221.93     15.91 o 
   2   7   3      481.28      502.73     10.07 o 
   3   7   3     2047.16     1968.56     27.41 o 
   4   7   3      257.66      238.58     10.26 o 
   5   7   3     2235.20     2107.61     42.12 o 
   6   7   3       38.35       33.44      8.81 o 
   7   7   3      435.36      423.47     24.77 o 
   0   8   3     1018.08      937.79     19.94 o 
   1   8   3     1911.32     2057.89     47.10 o 
   2   8   3      310.53      350.58      9.12 o 
   3   8   3        5.18       15.33      4.16 o 
   4   8   3      180.92      183.30     10.27 o 
   5   8   3       61.99       75.54     10.03 o 
   6   8   3       10.37       14.73      9.27 o 
   7   8   3       28.47       42.27     12.62 o 
   1   9   3       14.63       27.38      6.06 o 
   2   9   3      109.40      125.86      6.68 o 
   3   9   3      696.58      700.80     16.43 o 
   4   9   3       15.94       36.44      6.87 o 
   5   9   3        1.56        4.37      6.41 o 
   6   9   3        5.18       26.86     13.03 o 
   7   9   3       93.27      154.14     22.27 o 
   0  10   3       91.18       80.92      9.01 o 
   1  10   3       41.47       40.27      4.63 o 
   2  10   3      112.51      116.09      7.04 o 
   3  10   3       45.33       55.46      6.69 o 
   4  10   3      176.23      207.27     11.44 o 
   5  10   3       28.03       28.24     10.34 o 
   6  10   3       78.17       89.78     15.29 o 
   7  10   3       39.65       55.41     20.81 o 
   1  11   3        0.36       20.63      6.19 o 
   2  11   3      393.37      399.79     12.29 o 
   3  11   3      884.85      793.84     20.35 o 
   4  11   3        1.67       -3.64      5.00 o 
   5  11   3       25.46       53.79     20.77 o 
   6  11   3        0.10       18.40     14.45 o 
   0  12   3        2.42        9.97     10.66 o 
   1  12   3      403.17      415.14     14.88 o 
   2  12   3      180.08      181.99     11.36 o 
   3  12   3       24.33       28.47      6.26 o 
   4  12   3      222.52      238.21     15.14 o 
   5  12   3      112.63      147.53     18.96 o 
   6  12   3       18.30       36.00     17.15 o 
   1  13   3      530.85      692.91     92.78 o 
   2  13   3       93.44      103.57     10.41 o 
   3  13   3       66.13      114.66     21.24 o 
   4  13   3       24.87       27.87     12.12 o 
   5  13   3        4.99       21.09     15.78 o 
   0  14   3       23.73       26.59     12.31 o 
   1  14   3        1.64        3.70      5.79 o 
   2  14   3       12.86       18.20      8.09 o 
   3  14   3        3.04        3.64      6.46 o 
   4  14   3        0.44       11.64     13.66 o 
   5  14   3        1.33       -1.88     15.08 o 
   1  15   3        1.50       21.22     10.89 o 
   2  15   3        0.01        8.12      8.51 o 
   3  15   3      188.94      220.42     27.04 o 
   4  15   3        0.40       17.74     25.91 o 
   0  16   3        0.67        7.68     14.72 o 
   1  16   3       10.63        8.83     11.62 o 
   2  16   3       50.21       69.40     18.76 o 
   3  16   3        4.46       17.79     18.86 o 
   1  17   3      194.11      230.87     25.65 o 
   2  17   3        0.01       10.04     16.32 o 
   0   0   4     1338.53     1323.36     13.69 o 
   1   0   4    31239.45    30304.07    185.14 o 
   2   0   4     2419.56     2495.45     28.66 o 
   3   0   4      308.05      375.59      9.52 o 
   4   0   4       30.14       22.31      4.78 o 
   5   0   4      529.58      486.02     18.35 o 
   6   0   4     1450.86     1330.32     44.05 o 
   7   0   4       19.15       18.59     14.51 o 
   8   0   4        9.05       19.55     17.54 o 
   1   1   4       19.49       40.67      2.59 o 
   2   1   4     5165.88     5172.42     33.18 o 
   3   1   4       83.80       93.06      4.35 o 
   4   1   4      719.33      725.48     14.18 o 
   5   1   4       52.74       54.06      6.15 o 
   6   1   4      566.61      564.59     19.40 o 
   7   1   4      334.05      326.88     18.90 o 
   8   1   4      151.22      154.75     20.39 o 
   0   2   4       87.13      119.03      6.83 o 
   1   2   4     8613.01     8458.73    107.08 o 
   2   2   4      220.97      246.16      5.31 o 
   3   2   4      889.22      865.08     13.85 o 
   4   2   4       52.18       77.95      5.79 o 
   5   2   4       20.29       30.45      6.41 o 
   6   2   4       86.74      104.32      9.39 o 
   7   2   4       53.03       78.10     12.49 o 
   8   2   4       69.20       85.01     19.86 o 
   1   3   4     4144.17     3570.61     31.47 o 
   2   3   4     3539.28     3759.57     35.68 o 
   3   3   4      733.02      739.81     13.70 o 
   4   3   4       98.60      123.79      6.78 o 
   5   3   4     2560.49     2547.85     42.24 o 
   6   3   4        0.18       -5.05      5.05 o 
   7   3   4      496.03      569.95     55.45 o 
   8   3   4       34.39       25.11     15.31 o 
   0   4   4     1504.09     1515.54     25.82 o 
   1   4   4    10180.31    10448.16     73.14 o 
   2   4   4      172.18      161.64      4.71 o 
   3   4   4      400.07      489.39     10.71 o 
   4   4   4       18.28       23.47      4.60 o 
   5   4   4      380.13      369.29     13.07 o 
   6   4   4      521.59      471.71     18.59 o 
   7   4   4      253.14      238.07     17.27 o 
   8   4   4       47.64       27.67     16.11 o 
   1   5   4     2569.18     2352.03     21.77 o 
   2   5   4      132.49      161.82      4.86 o 
   3   5   4      592.52      566.24     12.51 o 
   4   5   4      589.43      586.01     14.44 o 
   5   5   4      170.15      208.46     16.44 o 
   6   5   4       90.43      105.01     11.02 o 
   7   5   4      651.41      733.08     45.61 o 
   8   5   4        1.93       34.60     15.07 o 
   0   6   4     7106.44     7432.41     79.42 o 
   1   6   4      149.47      163.39      4.89 o 
   2   6   4      101.02      129.95      5.83 o 
   3   6   4     3173.75     3268.92     37.60 o 
   4   6   4      187.04      158.74      8.55 o 
   5   6   4        3.54       10.01      5.50 o 
   6   6   4        0.52        7.77      6.26 o 
   7   6   4      182.25      180.92     19.78 o 
   8   6   4      107.38      149.67     25.77 o 
   1   7   4      374.63      337.81      8.09 o 
   2   7   4        4.33       20.81      5.11 o 
   3   7   4      319.68      285.33      8.80 o 
   4   7   4       50.55       57.09      6.96 o 
   5   7   4      927.01      891.95     27.05 o 
   6   7   4        0.23       24.24      9.50 o 
   7   7   4      103.22      201.00     30.67 o 
   0   8   4        1.37        2.01      5.03 o 
   1   8   4      579.67      597.37     12.64 o 
   2   8   4        5.39        8.40      3.17 o 
   3   8   4      266.72      251.48      8.94 o 
   4   8   4       58.01      103.07     15.60 o 
   5   8   4       14.72       31.17      6.64 o 
   6   8   4       36.03       29.23     11.18 o 
   7   8   4       87.49       95.65     16.11 o 
   1   9   4     3315.84     3308.12     39.94 o 
   2   9   4      356.46      349.39      9.87 o 
   3   9   4     3140.15     3035.38     43.78 o 
   4   9   4        0.75        6.06      4.80 o 
   5   9   4      172.30      216.09     21.96 o 
   6   9   4       23.86       30.99     11.98 o 
   7   9   4      114.01      111.94     20.10 o 
   0  10   4     1242.44     1219.05     45.77 o 
   1  10   4      427.45      393.34     10.13 o 
   2  10   4       15.47       19.49      5.38 o 
   3  10   4      128.88      127.49      8.05 o 
   4  10   4       85.07       84.79      9.11 o 
   5  10   4       41.98       53.01     15.72 o 
   6  10   4        4.20        6.26      9.13 o 
   7  10   4       28.95       34.29     17.42 o 
   1  11   4     3966.31     4020.95     60.29 o 
   2  11   4      298.91      279.44     10.43 o 
   3  11   4      631.45      645.32     17.33 o 
   4  11   4        2.06       10.07      7.90 o 
   5  11   4      576.72      549.13     27.15 o 
   6  11   4        4.56       24.22     13.55 o 
   0  12   4      590.61      508.19     25.17 o 
   1  12   4        7.14       36.81     14.44 o 
   2  12   4        2.89       24.52     11.26 o 
   3  12   4       38.04       35.85      7.40 o 
   4  12   4      270.47      249.40     17.28 o 
   5  12   4        7.17        7.63      9.81 o 
   6  12   4       33.83        9.88     16.02 o 
   1  13   4     1558.73     1560.40     37.36 o 
   2  13   4       40.06       43.72      8.95 o 
   3  13   4     1908.65     1840.23     51.92 o 
   4  13   4       10.09       14.83     10.72 o 
   5  13   4      580.56      571.95     39.60 o 
   0  14   4       14.27       41.02     17.04 o 
   1  14   4       47.05       56.92     10.12 o 
   2  14   4       76.24       90.69     12.01 o 
   3  14   4        7.45       13.58     10.37 o 
   4  14   4       14.89       12.73     13.10 o 
   5  14   4        7.65       -4.59     16.06 o 
   1  15   4      510.97      543.33     23.11 o 
   2  15   4       12.41       14.37     10.32 o 
   3  15   4       94.98      118.09     21.31 o 
   4  15   4        2.20        8.21     17.54 o 
   0  16   4       34.33       10.08     19.51 o 
   1  16   4        2.11       -1.78      8.94 o 
   2  16   4       15.75       26.74     15.08 o 
   3  16   4       11.75      -14.13     20.23 o 
   1  17   4       35.14       72.60     18.56 o 
   2  17   4        0.77       17.97     16.68 o 
   1   1   5    18847.07    18284.18    121.75 o 
   2   1   5     2654.71     2666.59     21.46 o 
   3   1   5      305.66      260.04      6.94 o 
   4   1   5      153.22      168.56      9.73 o 
   5   1   5        1.05       11.80      4.63 o 
   6   1   5       83.43       98.24     10.94 o 
   7   1   5      366.21      382.52     24.23 o 
   8   1   5      174.44      176.12     21.66 o 
   0   2   5     3347.35     3465.08     43.17 o 
   1   2   5     1512.52     1538.12     14.74 o 
   2   2   5     1918.05     2016.59     27.98 o 
   3   2   5      707.27      718.95     12.53 o 
   4   2   5      258.15      293.97      9.43 o 
   5   2   5      425.50      407.74     13.60 o 
   6   2   5        0.42        1.93      6.47 o 
   7   2   5      210.48      170.85     15.59 o 
   8   2   5       26.05       16.82     14.75 o 
   1   3   5     7042.94     6322.34     37.39 o 
   2   3   5      237.88      243.60      4.62 o 
   3   3   5    13624.08    13790.28    134.74 o 
   4   3   5       32.36       30.69      4.89 o 
   5   3   5     1781.28     1840.80     36.28 o 
   6   3   5      220.82      202.06     11.35 o 
   7   3   5       94.12      180.71     26.60 o 
   8   3   5       46.82       51.42     16.61 o 
   0   4   5     1143.60     1164.24     20.41 o 
   1   4   5     1192.70     1306.57     12.73 o 
   2   4   5       31.08       37.81      3.31 o 
   3   4   5      102.60      105.10      5.62 o 
   4   4   5       88.83       90.90      6.38 o 
   5   4   5      288.15      276.33     11.94 o 
   6   4   5      786.60      757.98     22.76 o 
   7   4   5       89.45      103.40     15.34 o 
   8   4   5       20.46       25.07     15.36 o 
   1   5   5      131.88       90.35      3.45 o 
   2   5   5     3853.87     4092.73     38.10 o 
   3   5   5     2326.16     2210.89     24.02 o 
   4   5   5       12.73       27.38      7.17 o 
   5   5   5     1338.16     1311.25     29.11 o 
   6   5   5      163.94      152.49     12.15 o 
   7   5   5      532.42      583.17     34.08 o 
   8   5   5       97.93       81.30     19.20 o 
   0   6   5     5373.99     5375.65     81.67 o 
   1   6   5      147.26      147.01      4.16 o 
   2   6   5        5.00       26.12      5.33 o 
   3   6   5      884.37      867.07     14.40 o 
   4   6   5     1067.85     1038.13     21.93 o 
   5   6   5      141.55      137.13      9.93 o 
   6   6   5      118.64      132.41     15.67 o 
   7   6   5       89.33      124.62     17.27 o 
   8   6   5      169.73      157.16     25.92 o 
   1   7   5      107.36      110.81      4.41 o 
   2   7   5     3800.16     4018.19     45.65 o 
   3   7   5     1613.19     1554.26     23.76 o 
   4   7   5       33.11       25.94      6.61 o 
   5   7   5     1017.34      920.17     27.60 o 
   6   7   5      131.14      126.58     13.50 o 
   7   7   5      406.90      365.38     25.91 o 
   0   8   5       67.08       49.05      4.41 o 
   1   8   5        1.12       -0.02      2.13 o 
   2   8   5     1756.19     1687.42     23.74 o 
   3   8   5      234.23      212.39      8.04 o 
   4   8   5      637.39      620.55     17.06 o 
   5   8   5      191.75      173.26     13.42 o 
   6   8   5      538.34      472.67     26.77 o 
   7   8   5        0.18        3.98     10.34 o 
   1   9   5      241.58      239.15     12.45 o 
   2   9   5      840.04      838.84     15.96 o 
   3   9   5       22.10       34.25      6.80 o 
   4   9   5       55.02       77.91      8.04 o 
   5   9   5      315.58      293.32     15.53 o 
   6   9   5       77.64       78.63     13.66 o 
   7   9   5        0.61       -0.08      9.05 o 
   0  10   5     1810.39     1949.35     84.17 o 
   1  10   5        2.32       -3.62      3.62 o 
   2  10   5      657.41      649.80     17.70 o 
   3  10   5       53.09       68.98      6.38 o 
   4  10   5     1350.86     1277.88     34.63 o 
   5  10   5      426.38      366.60     22.29 o 
   6  10   5       83.90      100.87     16.04 o 
   7  10   5       97.05       69.61     21.92 o 
   1  11   5       44.74       65.96      9.30 o 
   2  11   5        2.38       25.83     12.82 o 
   3  11   5        1.93        4.77      4.29 o 
   4  11   5      138.35      134.28     12.79 o 
   5  11   5        5.30       19.49     11.19 o 
   6  11   5       83.94       99.56     17.43 o 
   0  12   5      152.31      246.05     47.48 o 
   1  12   5        6.77       10.53      5.98 o 
   2  12   5      736.54      752.15     22.38 o 
   3  12   5       12.80       11.60      6.10 o 
   4  12   5        1.69        3.69      7.42 o 
   5  12   5      146.63      144.18     16.93 o 
   6  12   5      123.44      123.13     26.35 o 
   1  13   5      263.16      305.45     24.49 o 
   2  13   5      130.82      122.13     14.05 o 
   3  13   5        0.82       26.63     11.35 o 
   4  13   5        7.46       -5.21      9.67 o 
   5  13   5       44.09       33.09     17.07 o 
   0  14   5      922.01     1022.60     42.84 o 
   1  14   5      208.34      193.17     14.30 o 
   2  14   5      125.21      124.22     12.95 o 
   3  14   5        0.01       -0.90      8.45 o 
   4  14   5       98.72      106.36     19.45 o 
   5  14   5       19.36       45.52     32.92 o 
   1  15   5        2.17       18.43     11.40 o 
   2  15   5        1.64        8.45      9.05 o 
   3  15   5       15.30       34.34     15.00 o 
   4  15   5       35.36       20.94     22.44 o 
   0  16   5      351.54      384.04     44.78 o 
   1  16   5        6.35       13.79     17.27 o 
   2  16   5      267.19      261.19     38.43 o 
   3  16   5       25.56       28.52     19.46 o 
   1  17   5       92.34       97.90     20.61 o 
   2  17   5        1.79       14.28     19.71 o 
   0   0   6    68363.09    61365.20    664.19 o 
   1   0   6     3789.65     3798.29     47.89 o 
   2   0   6    24810.56    24525.01    384.52 o 
   3   0   6       25.66       43.56      6.07 o 
   4   0   6     3084.87     3002.67     47.58 o 
   5   0   6      401.74      400.78     21.23 o 
   6   0   6     7488.46     7334.98    167.23 o 
   7   0   6       35.94       49.28     15.84 o 
   8   0   6       11.94       24.09     21.28 o 
   1   1   6     4666.25     4780.29     38.37 o 
   2   1   6      403.41      472.90      6.87 o 
   3   1   6     1282.67     1293.95     14.85 o 
   4   1   6      147.51      158.14      6.74 o 
   5   1   6      273.05      271.60     10.18 o 
   6   1   6      440.47      443.17     18.43 o 
   7   1   6       11.17        9.84      8.77 o 
   8   1   6       20.62       27.68     13.60 o 
   0   2   6    15013.49    14571.67    148.68 o 
   1   2   6     1746.30     1730.79     18.63 o 
   2   2   6      801.97     1056.51     10.55 o 
   3   2   6      116.09      142.79      5.71 o 
   4   2   6     4268.03     4096.79     52.14 o 
   5   2   6       38.19       58.94      8.54 o 
   6   2   6      113.39      131.80     11.62 o 
   7   2   6        0.07        6.38      8.28 o 
   8   2   6      752.46      699.98     38.53 o 
   1   3   6     7666.10     7557.38     59.12 o 
   2   3   6       49.25       45.66      3.10 o 
   3   3   6       60.99       67.29      5.53 o 
   4   3   6      563.95      573.66     13.42 o 
   5   3   6     1131.97     1168.57     51.45 o 
   6   3   6      133.90      140.28     10.82 o 
   7   3   6       37.94       35.52     11.79 o 
   8   3   6       41.79       72.74     16.62 o 
   0   4   6      667.53      584.96     13.16 o 
   1   4   6      554.55      615.76      7.26 o 
   2   4   6     4601.76     4361.93     35.28 o 
   3   4   6       59.35       70.04      4.61 o 
   4   4   6      122.86      124.74      7.44 o 
   5   4   6      504.96      460.55     15.46 o 
   6   4   6     1348.15     1287.78     30.32 o 
   7   4   6       17.15       26.10     11.49 o 
   8   4   6        1.68       -8.00     12.52 o 
   1   5   6      380.63      374.20      6.82 o 
   2   5   6      691.12      722.01     10.09 o 
   3   5   6     1378.99     1321.43     20.34 o 
   4   5   6      851.27      822.78     17.66 o 
   5   5   6       23.61       33.28      6.41 o 
   6   5   6      323.62      306.47     17.39 o 
   7   5   6      236.97      281.54     26.12 o 
   8   5   6       30.85       46.93     16.92 o 
   0   6   6      990.00      891.80     24.33 o 
   1   6   6       44.73       40.70      3.65 o 
   2   6   6     1014.32      936.82     14.45 o 
   3   6   6      567.85      524.53     10.17 o 
   4   6   6     2721.59     2651.74     41.93 o 
   5   6   6      286.74      272.11     11.63 o 
   6   6   6        2.15       33.43     13.44 o 
   7   6   6        4.07       17.08     10.75 o 
   1   7   6       24.44       48.12      4.26 o 
   2   7   6       54.69       65.21      4.49 o 
   3   7   6      115.76      116.66      5.96 o 
   4   7   6       64.67       69.54      6.96 o 
   5   7   6      215.89      214.54     16.90 o 
   6   7   6       15.22       38.51     10.66 o 
   7   7   6       19.43       39.04     15.06 o 
   0   8   6       83.00       98.39     16.25 o 
   1   8   6       30.48       48.15      4.65 o 
   2   8   6      194.85      195.31     13.53 o 
   3   8   6      125.86      140.97      6.88 o 
   4   8   6      296.08      293.91     14.76 o 
   5   8   6      129.70       99.39     10.69 o 
   6   8   6      341.91      330.65     21.60 o 
   7   8   6        4.22        0.79      8.43 o 
   1   9   6     1040.62      986.64     17.69 o 
   2   9   6      222.45      239.19     10.02 o 
   3   9   6     1552.19     1503.34     25.78 o 
   4   9   6       47.59       67.72      9.07 o 
   5   9   6      103.22      105.30     11.13 o 
   6   9   6       50.01       51.24     12.67 o 
   7   9   6      101.41       97.04     18.27 o 
   0  10   6     2878.71     2846.68     69.18 o 
   1  10   6      297.09      293.26     12.37 o 
   2  10   6     1143.20     1068.39     22.19 o 
   3  10   6        8.75       31.30      8.34 o 
   4  10   6      216.79      230.81     24.33 o 
   5  10   6      190.40      186.02     14.66 o 
   6  10   6       97.64       92.70     15.33 o 
   1  11   6      496.21      517.45     18.01 o 
   2  11   6       44.45       62.17      7.66 o 
   3  11   6      394.90      403.68     16.08 o 
   4  11   6      213.10      203.50     15.85 o 
   5  11   6      185.04      231.06     20.32 o 
   6  11   6      127.68      130.43     19.19 o 
   0  12   6       22.57       60.70     17.36 o 
   1  12   6       42.86       46.82      8.36 o 
   2  12   6        0.54       13.29      7.36 o 
   3  12   6       57.31       74.64     11.28 o 
   4  12   6       10.73        7.89      8.95 o 
   5  12   6       17.41       21.34     12.75 o 
   6  12   6        6.15       15.24     16.57 o 
   1  13   6      215.16      229.11     14.09 o 
   2  13   6        0.03       11.61      9.11 o 
   3  13   6      415.95      423.29     24.62 o 
   4  13   6       58.09      112.73     17.25 o 
   5  13   6       94.17      115.41     20.72 o 
   0  14   6      104.78      151.69     24.18 o 
   1  14   6      207.24      212.75     15.76 o 
   2  14   6      158.48      182.57     15.65 o 
   3  14   6       23.15       16.28      9.70 o 
   4  14   6      126.06      121.99     24.08 o 
   5  14   6        3.38        6.25     15.49 o 
   1  15   6       84.41       98.50     14.07 o 
   2  15   6      174.85      160.91     18.07 o 
   3  15   6      261.37      235.48     23.83 o 
   4  15   6       38.00       39.34     18.16 o 
   0  16   6        1.20       11.25     16.76 o 
   1  16   6       14.43        8.73     12.54 o 
   2  16   6      130.23      199.86     42.57 o 
   3  16   6        9.38       -1.89     12.60 o 
   1  17   6        1.96       11.22     13.58 o 
   2  17   6        1.15        3.79     13.57 o 
   1   1   7      672.06      653.07      9.21 o 
   2   1   7     5363.91     5807.57     46.65 o 
   3   1   7     3142.38     3231.88     30.98 o 
   4   1   7       61.45       86.21      5.92 o 
   5   1   7        1.54       18.69      7.30 o 
   6   1   7      426.45      431.31     22.48 o 
   7   1   7      250.97      224.36     16.62 o 
   8   1   7       47.12       70.13     19.63 o 
   0   2   7        1.37        7.43      6.78 o 
   1   2   7      771.44      875.62     13.69 o 
   2   2   7      135.26      157.88      6.00 o 
   3   2   7     1546.60     1658.21     22.32 o 
   4   2   7        0.37        5.30      5.04 o 
   5   2   7        2.23        9.67      5.31 o 
   6   2   7       95.51       98.61     10.99 o 
   7   2   7       92.17      114.01     15.37 o 
   8   2   7       22.77      171.54     71.31 o 
   1   3   7        0.62       22.70      3.21 o 
   2   3   7     1378.88     1506.82     18.57 o 
   3   3   7        8.82       11.97      3.14 o 
   4   3   7      138.87      131.87      7.14 o 
   5   3   7      494.96      441.78     30.22 o 
   6   3   7      141.24      148.17     11.40 o 
   7   3   7        0.61        7.03      9.40 o 
   8   3   7      157.48      166.88     22.82 o 
   0   4   7     7036.92     7734.67    100.94 o 
   1   4   7      662.91      669.69      9.35 o 
   2   4   7        7.17       22.18      3.48 o 
   3   4   7     3371.58     3262.18     37.83 o 
   4   4   7        8.28       24.36      6.10 o 
   5   4   7        3.39       36.55     12.30 o 
   6   4   7      904.44      924.88     40.42 o 
   7   4   7       11.80       14.52      9.96 o 
   8   4   7       64.30       44.01     15.90 o 
   1   5   7      503.34      547.86      8.49 o 
   2   5   7       23.71       33.07      4.09 o 
   3   5   7       76.85       71.93      6.52 o 
   4   5   7      100.75      100.42      7.01 o 
   5   5   7      278.59      272.46     11.81 o 
   6   5   7       76.26      151.53     21.53 o 
   7   5   7       28.82       73.46     17.89 o 
   8   5   7        9.72       10.21     13.29 o 
   0   6   7     2380.80     2184.44     41.42 o 
   1   6   7      590.69      650.18     10.48 o 
   2   6   7     2903.36     2795.16     29.74 o 
   3   6   7      223.25      211.96     11.42 o 
   4   6   7     4645.62     4559.93     77.04 o 
   5   6   7       14.59       29.05      8.47 o 
   6   6   7      819.13      793.64     30.91 o 
   7   6   7        0.93       13.45     10.79 o 
   1   7   7     1037.88     1010.64     20.65 o 
   2   7   7     1332.91     1274.29     17.88 o 
   3   7   7      103.16       96.64      7.78 o 
   4   7   7      351.13      349.56     15.08 o 
   5   7   7       63.43       69.52      9.84 o 
   6   7   7      185.84      159.30     15.11 o 
   7   7   7       49.43       51.31     14.33 o 
   0   8   7     3129.33     3233.02     72.76 o 
   1   8   7      536.87      520.02     10.28 o 
   2   8   7     5869.11     5728.61     67.56 o 
   3   8   7       11.71        7.48      4.06 o 
   4   8   7      570.56      548.62     20.09 o 
   5   8   7        0.58       -0.07      5.25 o 
   6   8   7      715.48      713.78     30.03 o 
   7   8   7        9.48        8.82     11.02 o 
   1   9   7      469.46      458.79     14.51 o 
   2   9   7      191.86      198.12      8.42 o 
   3   9   7       41.51       57.86      7.01 o 
   4   9   7      375.76      376.36     16.60 o 
   5   9   7        9.77       31.15     11.37 o 
   6   9   7        4.87       12.31     10.31 o 
   7   9   7       40.60       63.66     16.96 o 
   0  10   7     2989.70     3063.16     75.06 o 
   1  10   7      439.93      388.36     13.90 o 
   2  10   7     1437.19     1395.91     26.03 o 
   3  10   7      745.18      666.72     22.94 o 
   4  10   7     2734.20     2590.87     55.21 o 
   5  10   7      165.50      155.05     13.47 o 
   6  10   7      110.30      110.28     16.81 o 
   1  11   7       53.14       88.11     13.80 o 
   2  11   7       63.00       64.22      7.76 o 
   3  11   7      356.86      324.47     29.21 o 
   4  11   7       10.87       16.48      8.14 o 
   5  11   7        0.40       -2.04      7.90 o 
   6  11   7       10.33       20.24     14.50 o 
   0  12   7     1472.19     1605.63     53.45 o 
   1  12   7      398.36      355.31     15.69 o 
   2  12   7     1901.03     1873.88     40.41 o 
   3  12   7       71.08       62.38     13.24 o 
   4  12   7      271.63      262.53     20.56 o 
   5  12   7        3.09       22.57     13.25 o 
   6  12   7      134.17      128.93     29.25 o 
   1  13   7       58.87       95.31     11.50 o 
   2  13   7      159.43      155.37     15.68 o 
   3  13   7        0.30      -10.44     10.72 o 
   4  13   7        1.03        5.09      9.18 o 
   5  13   7        3.49        9.63     13.21 o 
   0  14   7     1640.74     1594.62     60.17 o 
   1  14   7       70.48      100.87     11.68 o 
   2  14   7       74.69      118.11     14.46 o 
   3  14   7        1.28        8.13     10.09 o 
   4  14   7      207.13      231.45     26.08 o 
   5  14   7        0.02       43.01     29.45 o 
   1  15   7        3.68       34.13     14.92 o 
   2  15   7        7.26       12.50     10.01 o 
   3  15   7       40.36       39.18     13.71 o 
   4  15   7       54.65       55.09     20.71 o 
   0  16   7      194.42      224.75     42.79 o 
   1  16   7        8.32       18.05     12.53 o 
   2  16   7      485.31      433.26     42.92 o 
   3  16   7       31.44       24.23     20.83 o 
   1  17   7       10.91        3.42     13.97 o 
   2  17   7        2.09      -12.56     15.58 o 
   0   0   8    16805.37    15203.75    245.46 o 
   1   0   8     1793.25     1823.30     25.32 o 
   2   0   8    33803.80    34229.40    350.30 o 
   3   0   8       73.99       73.29      6.72 o 
   4   0   8     5318.38     5482.99     80.00 o 
   5   0   8       32.73       25.35      9.60 o 
   6   0   8      726.37      692.50     32.10 o 
   7   0   8       91.53       79.07     16.22 o 
   8   0   8      203.82      198.25     38.44 o 
   1   1   8       62.92       81.09      5.38 o 
   2   1   8     3854.54     4140.19     40.96 o 
   3   1   8      195.44      224.53      6.20 o 
   4   1   8      412.77      436.57     11.03 o 
   5   1   8     1113.41     1107.36     26.71 o 
   6   1   8       75.46      146.29     24.83 o 
   7   1   8       66.49       65.54     10.75 o 
   8   1   8       14.75        8.63     13.10 o 
   0   2   8     5993.15     5562.32     60.51 o 
   1   2   8       96.76      123.12      4.71 o 
   2   2   8     6315.90     6152.33     58.12 o 
   3   2   8       24.66       37.02      4.39 o 
   4   2   8     2709.86     2584.02     37.00 o 
   5   2   8        2.93        6.24      4.61 o 
   6   2   8      424.22      408.79     18.05 o 
   7   2   8       40.74       37.64     11.09 o 
   8   2   8      476.73      406.29     32.82 o 
   1   3   8      404.57      429.60      7.80 o 
   2   3   8       18.65       51.60      5.62 o 
   3   3   8       34.01       28.93      3.16 o 
   4   3   8       26.57       32.07      6.28 o 
   5   3   8       55.54       95.55     11.27 o 
   6   3   8      978.05      954.99     27.36 o 
   7   3   8      149.73      161.86     17.13 o 
   8   3   8        2.80        9.23     13.45 o 
   0   4   8      150.41      120.32      6.74 o 
   1   4   8        0.76        3.04      1.72 o 
   2   4   8     1678.21     1494.41     27.07 o 
   3   4   8        1.90        0.58      1.93 o 
   4   4   8     1068.35     1015.04     19.43 o 
   5   4   8        2.41       13.62      7.18 o 
   6   4   8      613.66      691.85     76.02 o 
   7   4   8      145.53      138.10     17.12 o 
   8   4   8      101.32      115.99     21.21 o 
   1   5   8      430.47      476.63      9.76 o 
   2   5   8      164.81      163.66      6.08 o 
   3   5   8      317.77      381.93     12.08 o 
   4   5   8      917.93      891.40     22.73 o 
   5   5   8      289.64      282.55     14.52 o 
   6   5   8       32.59       38.42      8.62 o 
   7   5   8        0.74       25.38     12.81 o 
   8   5   8       76.72       81.39     18.06 o 
   0   6   8     1182.64     1499.67     52.95 o 
   1   6   8     2954.91     3015.39     31.90 o 
   2   6   8      532.63      451.82     18.95 o 
   3   6   8      252.95      274.12      8.44 o 
   4   6   8     1674.18     1749.41     83.64 o 
   5   6   8      106.60      107.98     10.95 o 
   6   6   8       66.86      193.47     48.23 o 
   7   6   8        4.80        5.08      9.61 o 
   1   7   8       47.55       49.71      4.44 o 
   2   7   8      248.50      267.36     12.76 o 
   3   7   8      710.26      707.04     15.57 o 
   4   7   8      249.84      243.52     14.19 o 
   5   7   8      538.84      521.76     20.65 o 
   6   7   8       92.61      126.08     14.61 o 
   7   7   8       33.81       60.55     16.46 o 
   0   8   8      108.88      106.18     13.49 o 
   1   8   8      518.65      536.56     13.94 o 
   2   8   8       54.65       79.28      9.83 o 
   3   8   8        8.62        9.27      4.31 o 
   4   8   8     1018.28     1043.32     27.31 o 
   5   8   8       10.03        6.18      7.11 o 
   6   8   8      224.59      249.86     19.12 o 
   7   8   8       15.55       37.90     14.18 o 
   1   9   8       79.10       96.73      9.05 o 
   2   9   8       63.35       49.23      6.96 o 
   3   9   8       63.50       74.96      6.49 o 
   4   9   8      327.04      308.59     15.30 o 
   5   9   8       47.34       74.72     10.69 o 
   6   9   8        6.18       19.41     11.26 o 
   7   9   8        0.02       14.11     13.22 o 
   0  10   8      405.57      412.34     24.73 o 
   1  10   8       41.01       66.81     12.25 o 
   2  10   8     1231.32     1235.65     42.13 o 
   3  10   8       71.53       80.09     11.63 o 
   4  10   8      250.63      224.83     16.37 o 
   5  10   8       52.66       70.54     13.52 o 
   6  10   8       29.65       50.85     14.70 o 
   1  11   8      329.55      335.07     14.83 o 
   2  11   8        3.29        5.11      6.40 o 
   3  11   8      113.07      134.40     12.36 o 
   4  11   8        8.31       11.62      7.85 o 
   5  11   8       10.86        8.55     11.81 o 
   6  11   8       29.91       31.92     15.25 o 
   0  12   8      665.20      614.28     33.76 o 
   1  12   8       49.91       62.56      8.94 o 
   2  12   8       18.00       38.35     11.83 o 
   3  12   8       31.94       29.17     11.25 o 
   4  12   8       30.02       41.93     12.18 o 
   5  12   8       18.67       26.45     15.02 o 
   6  12   8        0.17      -11.22     17.05 o 
   1  13   8      391.34      359.04     19.29 o 
   2  13   8       12.06       17.84     10.27 o 
   3  13   8      155.82      177.37     19.04 o 
   4  13   8      104.04      122.26     18.35 o 
   5  13   8       36.75       26.08     16.24 o 
   0  14   8      211.59      394.82    146.13 o 
   1  14   8       12.57       23.42     10.66 o 
   2  14   8        6.96       25.59     13.49 o 
   3  14   8        0.68       -0.93      8.43 o 
   4  14   8      131.88      136.00     20.37 o 
   1  15   8       56.20      105.56     15.62 o 
   2  15   8       23.42       34.70     12.08 o 
   3  15   8        1.82       14.67     12.18 o 
   4  15   8       55.20       74.17     24.40 o 
   0  16   8       39.93       51.95     24.84 o 
   1  16   8       17.59       20.10     11.25 o 
   2  16   8      283.67      259.93     26.99 o 
   3  16   8        1.59       -2.66     13.67 o 
   1  17   8      136.05      150.84     26.67 o 
   1   1   9      100.79       62.39      3.78 o 
   2   1   9      616.57      580.39      9.47 o 
   3   1   9      795.64      721.91     11.23 o 
   4   1   9        0.16       -3.67      3.67 o 
   5   1   9     1194.14     1222.86     50.33 o 
   6   1   9       80.22       90.22     10.13 o 
   7   1   9      225.90      225.33     17.21 o 
   8   1   9       26.39       33.32     17.25 o 
   0   2   9      596.51      667.65     12.99 o 
   1   2   9     1377.67     1481.76     18.05 o 
   2   2   9      595.36      607.43     11.63 o 
   3   2   9      198.81      198.51      6.31 o 
   4   2   9     1125.32     1097.60     39.44 o 
   5   2   9     1135.81     1059.19     23.24 o 
   6   2   9      125.24      157.77     13.00 o 
   7   2   9       41.29       51.43     12.51 o 
   8   2   9        0.13       22.82     24.73 o 
   1   3   9     5359.43     5182.75     49.00 o 
   2   3   9     2195.71     2388.44     28.27 o 
   3   3   9     3440.12     3356.79     37.54 o 
   4   3   9      981.18      942.21     18.62 o 
   5   3   9     2653.93     2517.15     42.61 o 
   6   3   9      550.29      718.02     84.08 o 
   7   3   9      313.06      314.02     22.26 o 
   8   3   9       75.18       97.54     22.69 o 
   0   4   9    12592.66    13187.51    161.64 o 
   1   4   9     2170.93     2254.29     27.04 o 
   2   4   9     1389.73     1590.11     34.13 o 
   3   4   9        1.04       -1.82      3.74 o 
   4   4   9      150.32      161.27     10.66 o 
   5   4   9      132.81      146.20     11.33 o 
   6   4   9        1.65      111.27     40.89 o 
   7   4   9        5.98       26.43     11.61 o 
   8   4   9       44.68       59.37     19.58 o 
   1   5   9      735.58      739.92     13.05 o 
   2   5   9        2.00       24.46      7.70 o 
   3   5   9      603.77      590.80     15.70 o 
   4   5   9       70.95      111.73     16.43 o 
   5   5   9      158.64      167.30     11.73 o 
   6   5   9       10.60       12.40      7.40 o 
   7   5   9      186.10      249.73     35.91 o 
   0   6   9     5915.92     5842.35    129.92 o 
   1   6   9      568.92      624.21     11.78 o 
   2   6   9      779.80      745.50     14.03 o 
   3   6   9       26.02       51.13      7.43 o 
   4   6   9     2448.18     2353.12     44.95 o 
   5   6   9      179.48      185.60     12.98 o 
   6   6   9      651.82      619.56     24.52 o 
   7   6   9       36.89       22.17     11.64 o 
   1   7   9     2423.15     2454.21     27.78 o 
   2   7   9       75.88       79.55      5.54 o 
   3   7   9     1568.34     1576.06     26.82 o 
   4   7   9     1025.42      986.96     27.45 o 
   5   7   9      171.95      171.72     12.40 o 
   6   7   9      237.69      211.85     18.01 o 
   7   7   9       51.51       46.36     14.03 o 
   0   8   9      209.54      188.57     12.48 o 
   1   8   9      233.47      274.80      9.99 o 
   2   8   9     3588.15     3356.88     50.23 o 
   3   8   9       38.55       39.15      5.56 o 
   4   8   9     1331.25     1344.20     41.50 o 
   5   8   9        2.20       10.47      7.04 o 
   6   8   9       85.99      140.27     15.98 o 
   7   8   9      197.96      178.01     22.69 o 
   1   9   9      242.78      208.06      9.62 o 
   2   9   9       27.06       44.84      6.11 o 
   3   9   9      335.34      345.61     27.97 o 
   4   9   9       69.17       99.37     16.32 o 
   5   9   9        1.48       18.74     14.09 o 
   6   9   9      170.37      118.46     16.59 o 
   7   9   9        0.34       -4.66     12.51 o 
   0  10   9     3174.24     3148.74     76.43 o 
   1  10   9      422.14      422.96     14.80 o 
   2  10   9      409.74      428.39     22.52 o 
   3  10   9       54.35       61.45      7.47 o 
   4  10   9       20.18       57.59     17.10 o 
   5  10   9       64.64       77.23     12.85 o 
   6  10   9       93.36      102.50     18.40 o 
   1  11   9        3.70       34.35     10.12 o 
   2  11   9       52.24       56.78     10.31 o 
   3  11   9      195.62      172.11     16.55 o 
   4  11   9        0.29       -4.53      8.99 o 
   5  11   9       16.44       22.66     14.51 o 
   6  11   9       45.84       48.27     17.69 o 
   0  12   9      505.30      534.70     52.63 o 
   1  12   9        0.08       10.21      6.20 o 
   2  12   9     1896.24     1899.86     48.30 o 
   3  12   9      277.08      273.09     21.25 o 
   4  12   9      154.96      183.59     19.61 o 
   5  12   9       19.59       12.44     13.99 o 
   1  13   9       77.56       97.06     12.99 o 
   2  13   9       21.42       14.78      8.75 o 
   3  13   9        1.06       40.15     18.27 o 
   4  13   9       22.42       34.74     13.92 o 
   5  13   9       15.12       34.10     23.77 o 
   0  14   9       18.90       31.63     13.21 o 
   1  14   9       63.78       68.76     12.93 o 
   2  14   9       37.75       39.21     11.38 o 
   3  14   9       14.63        7.06      9.76 o 
   4  14   9      106.49      111.97     20.83 o 
   1  15   9      134.36      128.73     17.21 o 
   2  15   9       44.10       53.74     14.61 o 
   3  15   9       10.66        6.89     10.88 o 
   4  15   9       27.67        7.03     14.91 o 
   0  16   9        2.98       23.20     17.94 o 
   1  16   9        8.20       14.47     12.20 o 
   2  16   9      220.93      236.39     27.28 o 
   3  16   9       61.37       65.50     21.98 o 
   1  17   9       97.64      120.08     30.99 o 
   0   0  10     1360.19     1291.72     31.61 o 
   1   0  10     8463.09     8841.55    105.71 o 
   2   0  10     3415.30     3328.56     47.89 o 
   3   0  10       58.74       55.83      6.22 o 
   4   0  10        4.47        2.50      4.14 o 
   5   0  10       84.85       92.94     12.66 o 
   6   0  10       68.83      103.87     14.80 o 
   7   0  10     1059.07     1040.60    111.69 o 
   8   0  10        2.13       27.65     24.71 o 
   1   1  10        0.76        1.75      2.57 o 
   2   1  10       44.21       89.27      8.35 o 
   3   1  10       73.29       83.16      9.08 o 
   4   1  10      309.10      311.24      9.74 o 
   5   1  10      193.50      201.25     19.53 o 
   6   1  10        5.41       19.77      7.46 o 
   7   1  10      361.22      343.09     20.68 o 
   8   1  10       35.15       34.05     17.04 o 
   0   2  10      433.57      468.71     11.02 o 
   1   2  10       84.84      115.99     10.52 o 
   2   2  10     1194.74     1258.75     18.75 o 
   3   2  10     6593.19     6851.43     71.40 o 
   4   2  10     2301.54     2231.53     34.52 o 
   5   2  10     1775.04     1737.51     62.39 o 
   6   2  10        1.72       18.54     13.88 o 
   7   2  10       19.10       19.80      9.81 o 
   8   2  10      108.87      148.75     24.11 o 
   1   3  10     2121.20     2149.71     31.63 o 
   2   3  10     2866.73     3135.06     64.12 o 
   3   3  10      661.15      622.94     22.33 o 
   4   3  10       60.38       95.76     15.04 o 
   5   3  10     1551.73     1497.29     34.54 o 
   6   3  10       31.82       51.04     12.60 o 
   7   3  10      262.15      250.61     21.23 o 
   8   3  10        0.69       10.45     14.70 o 
   0   4  10     2871.75     3096.37     40.73 o 
   1   4  10      732.09      792.21     12.58 o 
   2   4  10      632.61      643.87     12.45 o 
   3   4  10     1971.96     1891.91     31.95 o 
   4   4  10      188.12      186.76     11.13 o 
   5   4  10       14.72       19.51     10.48 o 
   6   4  10       15.16       22.30      9.29 o 
   7   4  10      323.50      297.43     23.60 o 
   1   5  10      653.58      658.52     12.93 o 
   2   5  10       36.75       60.79      4.49 o 
   3   5  10     2205.91     2204.29     37.71 o 
   4   5  10      642.02      619.37     19.40 o 
   5   5  10      191.91      195.36     16.50 o 
   6   5  10       72.06       71.34     10.29 o 
   7   5  10      387.44      363.62     26.53 o 
   0   6  10       13.18       25.69      7.81 o 
   1   6  10     1212.72     1152.65     16.84 o 
   2   6  10      227.41      254.82      8.23 o 
   3   6  10      463.61      475.15     15.33 o 
   4   6  10      155.62      229.18     26.09 o 
   5   6  10      813.63      776.40     25.85 o 
   6   6  10       45.76       45.11     11.49 o 
   7   6  10        1.88        8.67     10.92 o 
   1   7  10       32.76       40.96      6.58 o 
   2   7  10      272.73      285.55      8.62 o 
   3   7  10      411.03      412.97     15.84 o 
   4   7  10       10.92       22.87      7.42 o 
   5   7  10      543.26      510.05     20.60 o 
   6   7  10      280.72      255.77     17.16 o 
   7   7  10       43.75       37.23     13.79 o 
   0   8  10      110.32      161.27     20.42 o 
   1   8  10       55.75       67.61      6.40 o 
   2   8  10      100.03      111.70      8.60 o 
   3   8  10      579.21      555.33     17.42 o 
   4   8  10       48.84       55.97      9.04 o 
   5   8  10      133.17      122.78     11.96 o 
   6   8  10      318.74      283.20     19.30 o 
   7   8  10        4.56       28.42     14.64 o 
   1   9  10     1435.35     1440.74     28.20 o 
   2   9  10      535.88      473.41     18.22 o 
   3   9  10     3632.67     3552.57     67.30 o 
   4   9  10       21.65       27.32      8.16 o 
   5   9  10      412.40      379.87     19.59 o 
   6   9  10        6.58       18.29     11.21 o 
   0  10  10      169.62      114.20     13.52 o 
   1  10  10        8.76       21.81      6.63 o 
   2  10  10       22.38       96.00     20.40 o 
   3  10  10      113.20      118.67     13.56 o 
   4  10  10      132.29      144.69     13.15 o 
   5  10  10       68.06       95.65     13.67 o 
   6  10  10        5.45       21.77     13.62 o 
   1  11  10     1376.98     1331.63     32.92 o 
   2  11  10        3.17       -0.99      6.21 o 
   3  11  10      770.87      783.79     32.48 o 
   4  11  10       55.11       39.78     12.08 o 
   5  11  10      487.78      436.81     27.31 o 
   6  11  10        1.33       16.31     13.34 o 
   0  12  10       54.45      179.21     91.52 o 
   1  12  10      106.80       99.16      9.93 o 
   2  12  10        3.55       71.66     34.19 o 
   3  12  10      111.00      137.67     16.65 o 
   4  12  10        0.14       11.22     10.94 o 
   5  12  10       12.01       -6.99     14.69 o 
   1  13  10     1217.85     1149.85     39.32 o 
   2  13  10       97.88       82.22     11.72 o 
   3  13  10      953.24      929.95     40.06 o 
   4  13  10       69.44       86.32     17.45 o 
   5  13  10      352.88      352.44     36.16 o 
   0  14  10       73.12      101.08     18.03 o 
   1  14  10      136.04      130.67     16.37 o 
   2  14  10       48.92       46.17     12.40 o 
   3  14  10       17.71       12.72     10.41 o 
   4  14  10        0.67        6.92     10.31 o 
   1  15  10      750.85      768.26     38.27 o 
   2  15  10       14.38       21.16     12.50 o 
   3  15  10      153.51      180.38     22.54 o 
   0  16  10        2.88       32.23     21.36 o 
   1  16  10       52.25       35.07     14.55 o 
   2  16  10      189.10      180.50     25.47 o 
   1   1  11      380.70      274.42      6.96 o 
   2   1  11       33.89       25.80      3.08 o 
   3   1  11     3805.61     3837.61     44.45 o 
   4   1  11      462.98      416.62     12.04 o 
   5   1  11     1345.68     1340.30     30.97 o 
   6   1  11        2.63        2.75      7.05 o 
   7   1  11      183.41      180.75     34.41 o 
   8   1  11        0.16        2.94     12.48 o 
   0   2  11     1973.96     1996.07     31.82 o 
   1   2  11     1463.70     1575.15     18.85 o 
   2   2  11       34.42       53.98      5.56 o 
   3   2  11      163.10      151.26      5.23 o 
   4   2  11      156.76      185.20     13.67 o 
   5   2  11       52.48       56.06      6.80 o 
   6   2  11       10.07       13.56      7.99 o 
   7   2  11       24.42       29.12     10.69 o 
   8   2  11        0.74       -3.86     13.73 o 
   1   3  11     3993.43     3813.09     43.84 o 
   2   3  11        0.82        2.40      2.98 o 
   3   3  11     6206.56     5922.78     66.78 o 
   4   3  11       60.00       62.18      7.62 o 
   5   3  11      687.34      846.24     70.32 o 
   6   3  11        2.77       12.93      8.74 o 
   7   3  11      300.90      355.59     28.76 o 
   0   4  11     3218.68     3225.83     45.56 o 
   1   4  11     2369.31     2527.56     30.27 o 
   2   4  11       88.59       85.51      5.30 o 
   3   4  11        7.07       21.52     11.36 o 
   4   4  11      885.96      840.85     22.94 o 
   5   4  11        4.36       28.19      7.89 o 
   6   4  11        0.60        2.99      7.52 o 
   7   4  11       45.64       57.91     14.46 o 
   1   5  11      554.39      502.65      9.63 o 
   2   5  11       65.04       65.00      5.03 o 
   3   5  11     4527.88     4712.51    122.77 o 
   4   5  11      151.89      224.71     37.99 o 
   5   5  11     1536.73     1559.54     37.89 o 
   6   5  11        0.74       12.94      7.75 o 
   7   5  11      254.35      333.38     30.16 o 
   0   6  11       23.15       14.72      5.25 o 
   1   6  11       67.49       62.61      3.63 o 
   2   6  11        3.85       26.16      7.59 o 
   3   6  11      289.75      300.49     31.58 o 
   4   6  11      133.80      132.95     14.27 o 
   5   6  11      860.37      907.46     50.82 o 
   6   6  11       16.41       14.96      8.74 o 
   7   6  11       77.21       71.60     15.92 o 
   1   7  11     1328.08     1281.01     22.59 o 
   2   7  11      162.13      159.48     12.51 o 
   3   7  11     1567.85     1563.25     31.88 o 
   4   7  11      218.45      183.79     12.26 o 
   5   7  11      263.98      334.60     32.47 o 
   6   7  11       37.41       85.25     15.12 o 
   7   7  11      270.56      266.05     24.13 o 
   0   8  11      154.38      163.23     12.08 o 
   1   8  11      641.43      610.08     18.09 o 
   2   8  11      276.98      242.34     10.25 o 
   3   8  11      737.00      700.97     19.56 o 
   4   8  11      166.03      152.31     12.12 o 
   5   8  11       45.01       73.75     10.67 o 
   6   8  11       75.88       82.68     13.43 o 
   7   8  11        5.75        9.57     12.26 o 
   1   9  11      220.09      251.56     21.21 o 
   2   9  11       29.76       59.92     16.91 o 
   3   9  11       48.62       98.93     29.28 o 
   4   9  11      167.66      140.37     15.84 o 
   5   9  11        2.29       29.44     15.05 o 
   6   9  11        0.22       -1.60      8.88 o 
   0  10  11      194.12      210.94     16.39 o 
   1  10  11      206.80      202.01     10.44 o 
   2  10  11      475.05      475.51     20.47 o 
   3  10  11      333.51      284.71     19.37 o 
   4  10  11       29.10       25.46     10.06 o 
   5  10  11      192.96      207.74     20.96 o 
   6  10  11      122.32      140.18     21.61 o 
   1  11  11        3.05        4.36      7.16 o 
   2  11  11       23.70       38.82     13.08 o 
   3  11  11       45.86      118.31     34.55 o 
   4  11  11        5.25        8.87      9.90 o 
   5  11  11       14.55       42.59     16.67 o 
   6  11  11       41.76       32.43     15.77 o 
   0  12  11       16.96       26.72     12.17 o 
   1  12  11      378.65      349.74     18.39 o 
   2  12  11       42.36       43.63     10.58 o 
   3  12  11      292.89      262.12     20.30 o 
   4  12  11       27.71       21.62     12.73 o 
   5  12  11       50.37       69.71     17.53 o 
   1  13  11        1.81        3.33      8.81 o 
   2  13  11        2.16       12.68      9.23 o 
   3  13  11        7.17       34.68     17.68 o 
   4  13  11       26.52       35.60     15.25 o 
   5  13  11        0.01        4.27     11.79 o 
   0  14  11       11.44       31.01     19.50 o 
   1  14  11      162.75      135.30     16.21 o 
   2  14  11      194.23      169.54     16.71 o 
   3  14  11        3.66       -7.81     11.06 o 
   4  14  11        9.33       33.05     15.39 o 
   1  15  11       19.60      135.48     50.77 o 
   2  15  11       18.81       23.16     12.38 o 
   3  15  11       21.19       12.65     12.46 o 
   0  16  11      114.89       93.68     23.78 o 
   1  16  11       53.22       48.74     15.00 o 
   2  16  11        0.45       11.27     13.94 o 
   0   0  12    12171.47    12154.95    218.81 o 
   1   0  12     6656.88     7435.70    101.67 o 
   2   0  12     1106.16     1025.56     21.57 o 
   3   0  12       22.38       44.09      8.92 o 
   4   0  12     1215.69     1194.80     28.01 o 
   5   0  12      260.30      274.53     18.39 o 
   6   0  12      232.91      247.24     29.33 o 
   7   0  12      567.54      562.96     42.57 o 
   1   1  12     3253.69     3574.58     38.11 o 
   2   1  12     1309.76     1398.85     19.63 o 
   3   1  12      181.34      202.82      7.35 o 
   4   1  12       37.69       72.82     18.77 o 
   5   1  12       75.76       73.70      8.59 o 
   6   1  12        0.00       14.27      9.51 o 
   7   1  12       35.21      107.31     25.31 o 
   0   2  12       43.45       39.02      5.67 o 
   1   2  12      154.86      155.79      8.57 o 
   2   2  12     1154.30     1203.81     20.40 o 
   3   2  12      140.18      137.82     10.51 o 
   4   2  12       21.70       41.30      9.89 o 
   5   2  12        1.21       -1.75      5.05 o 
   6   2  12      656.31      600.66     25.77 o 
   7   2  12       43.17       63.11     13.91 o 
   1   3  12      463.01      498.83     11.68 o 
   2   3  12       88.36       79.60      5.81 o 
   3   3  12      768.05      693.30     15.63 o 
   4   3  12       10.07       38.39     11.76 o 
   5   3  12     3212.89     3094.98     58.93 o 
   6   3  12       71.50       87.22     12.44 o 
   7   3  12      216.78      316.65     27.99 o 
   0   4  12        2.41       47.29     18.63 o 
   1   4  12      558.35      540.61     11.36 o 
   2   4  12      723.94      757.91     14.81 o 
   3   4  12      302.10      277.70     10.28 o 
   4   4  12     2945.01     2900.65     52.70 o 
   5   4  12      105.55      110.61     11.04 o 
   6   4  12       25.48       35.63     10.58 o 
   7   4  12      100.36      107.59     16.78 o 
   1   5  12      232.34      261.38      8.13 o 
   2   5  12      441.18      480.13     11.68 o 
   3   5  12     3638.39     3525.78     69.32 o 
   4   5  12      152.28      164.26     12.09 o 
   5   5  12      794.55      844.78     52.32 o 
   6   5  12       41.04       43.70     10.91 o 
   7   5  12      152.88      166.34     20.02 o 
   0   6  12       11.43       11.28      6.10 o 
   1   6  12        0.62       14.08      4.78 o 
   2   6  12     1619.58     1624.54     26.07 o 
   3   6  12       63.77       77.56      9.02 o 
   4   6  12      165.92      166.52     12.62 o 
   5   6  12     1350.06     1276.13     34.79 o 
   6   6  12      118.33      106.33     12.94 o 
   7   6  12       58.78       40.26     14.16 o 
   1   7  12       22.94       22.38      7.36 o 
   2   7  12       22.91       25.14      4.99 o 
   3   7  12       50.97       81.78     12.79 o 
   4   7  12        1.32       44.81     15.81 o 
   5   7  12      169.04      170.58     14.11 o 
   6   7  12        9.15       17.19      9.01 o 
   7   7  12        1.78       69.22     30.78 o 
   0   8  12       74.10      106.17     10.30 o 
   1   8  12       82.61       90.66      9.07 o 
   2   8  12        3.42        6.41      7.37 o 
   3   8  12        3.20       -2.98      5.76 o 
   4   8  12      239.20      257.27     14.56 o 
   5   8  12       11.73       18.65      8.32 o 
   6   8  12        5.62       29.41     11.80 o 
   7   8  12       11.49       22.74     16.33 o 
   1   9  12     3246.85     3192.00     61.23 o 
   2   9  12      498.81      464.66     19.52 o 
   3   9  12     2095.13     2002.13     52.76 o 
   4   9  12       24.33       60.95     13.99 o 
   5   9  12       56.11      100.24     13.28 o 
   6   9  12       14.39       34.66     14.25 o 
   0  10  12       74.33       82.36     15.65 o 
   1  10  12        0.21        5.58      6.58 o 
   2  10  12      261.12      245.01     14.65 o 
   3  10  12      161.11      139.55     15.61 o 
   4  10  12      145.37      150.55     20.01 o 
   5  10  12      100.30      103.24     16.93 o 
   6  10  12       68.52       94.63     18.69 o 
   1  11  12     1392.27     1350.17     37.00 o 
   2  11  12      126.16      116.60     12.32 o 
   3  11  12      594.95      586.84     29.50 o 
   4  11  12        5.36       21.88     14.17 o 
   5  11  12      272.71      277.76     22.72 o 
   0  12  12      104.51      106.88     14.53 o 
   1  12  12      103.13      129.52     19.41 o 
   2  12  12        6.95       10.12      7.81 o 
   3  12  12       36.45       67.31     13.98 o 
   4  12  12        3.38        3.03     10.93 o 
   5  12  12       15.62       11.08     12.82 o 
   1  13  12      898.02      960.15     33.95 o 
   2  13  12        0.78       10.52      9.52 o 
   3  13  12      573.57      615.09     33.12 o 
   4  13  12        2.07        5.74     11.33 o 
   0  14  12       32.77        4.41     12.60 o 
   1  14  12      159.31      181.98     23.08 o 
   2  14  12       21.81       33.01     13.94 o 
   3  14  12        0.25        8.57     11.28 o 
   4  14  12        1.17       15.31     12.01 o 
   1  15  12      326.87      362.88     25.72 o 
   2  15  12       45.55       42.01     14.94 o 
   3  15  12      315.19      314.67     27.50 o 
   0  16  12       21.30       18.25     17.37 o 
   1  16  12       50.10       47.83     15.77 o 
   2  16  12       16.13       25.47     18.29 o 
   1   1  13      302.49      347.48     12.16 o 
   2   1  13      651.22      707.68     17.10 o 
   3   1  13     1910.36     1941.42     26.89 o 
   4   1  13       81.97       89.14      7.73 o 
   5   1  13       48.41       75.75     10.32 o 
   6   1  13      191.28      172.38     15.22 o 
   7   1  13       14.56       39.21     14.15 o 
   0   2  13       13.42       11.38      4.55 o 
   1   2  13        9.42       25.80      5.14 o 
   2   2  13      519.27      510.78     11.51 o 
   3   2  13        0.63       18.93      5.17 o 
   4   2  13      309.09      321.44     22.27 o 
   5   2  13      171.86      183.01     14.86 o 
   6   2  13       31.95       95.13     28.19 o 
   7   2  13       14.58        6.41      9.77 o 
   1   3  13      742.88      685.56     12.82 o 
   2   3  13      162.56      182.59      7.63 o 
   3   3  13      725.70      738.67     21.38 o 
   4   3  13      659.56      632.73     21.30 o 
   5   3  13      149.94      154.07     14.61 o 
   6   3  13      379.68      359.53     20.61 o 
   7   3  13       45.08       81.65     19.22 o 
   0   4  13       31.40       35.37      5.33 o 
   1   4  13       91.64       99.70      5.60 o 
   2   4  13       67.30       68.13      7.71 o 
   3   4  13        1.75       26.31      9.28 o 
   4   4  13      454.32      491.26     46.42 o 
   5   4  13       55.67       92.27     10.71 o 
   6   4  13       17.12       41.63     11.08 o 
   7   4  13       50.03       88.47     18.18 o 
   1   5  13     1477.19     1421.74     21.30 o 
   2   5  13       15.29       18.30      4.31 o 
   3   5  13      385.65      412.48     36.35 o 
   4   5  13        1.46       20.88     10.26 o 
   5   5  13      449.76      501.40     43.68 o 
   6   5  13        3.18       11.95      8.66 o 
   7   5  13      586.05      599.91     33.89 o 
   0   6  13     1469.78     1566.45     38.03 o 
   1   6  13      524.51      524.94     12.86 o 
   2   6  13     2357.17     2330.06     35.94 o 
   3   6  13       19.37       22.30      6.39 o 
   4   6  13     1297.11     1212.84     31.00 o 
   5   6  13        2.05       31.31     14.94 o 
   6   6  13      361.63      384.95     23.28 o 
   7   6  13       30.98       23.54     13.01 o 
   1   7  13       10.78        7.66      5.79 o 
   2   7  13      135.73      143.25      8.83 o 
   3   7  13      207.26      235.75     11.47 o 
   4   7  13      385.21      387.80     18.07 o 
   5   7  13      233.34      270.06     16.41 o 
   6   7  13       30.37       12.08      8.91 o 
   7   7  13       13.94       14.42     14.07 o 
   0   8  13       58.50       74.28      9.96 o 
   1   8  13      415.41      408.60     17.13 o 
   2   8  13     1605.75     1560.36     38.09 o 
   3   8  13        2.19       11.91      8.51 o 
   4   8  13     1135.03     1106.58     33.73 o 
   5   8  13       38.70       31.50     10.99 o 
   6   8  13      145.77      142.15     16.32 o 
   1   9  13       10.87       10.66      7.65 o 
   2   9  13      106.31      119.30     11.52 o 
   3   9  13       31.27       25.59      9.79 o 
   4   9  13       23.96       50.02     11.87 o 
   5   9  13       46.74       75.55     14.49 o 
   6   9  13      228.92      189.82     22.56 o 
   0  10  13      650.79      575.37     25.65 o 
   1  10  13        3.81       12.29      7.20 o 
   2  10  13      386.15      421.50     20.09 o 
   3  10  13       16.55       61.45     13.03 o 
   4  10  13      575.88      563.97     29.09 o 
   5  10  13       40.95       58.76     15.82 o 
   6  10  13      152.10      130.90     22.69 o 
   1  11  13       22.38       22.52      9.48 o 
   2  11  13      203.72      201.48     15.29 o 
   3  11  13        7.65        6.94     10.16 o 
   4  11  13       12.08        3.03      9.20 o 
   5  11  13        0.30       22.65     20.67 o 
   0  12  13      815.42      767.68     45.78 o 
   1  12  13       73.34       77.78     11.79 o 
   2  12  13      759.06      782.12     28.89 o 
   3  12  13       80.02       96.23     15.34 o 
   4  12  13      430.03      431.04     28.28 o 
   5  12  13        6.71        9.07     13.26 o 
   1  13  13        3.22        8.49      8.37 o 
   2  13  13        1.69       12.79      9.83 o 
   3  13  13       16.14       10.91     12.01 o 
   4  13  13        0.00       -2.06     10.55 o 
   0  14  13      215.89      163.88     26.38 o 
   1  14  13       31.93       74.80     15.20 o 
   2  14  13       57.92      107.61     16.18 o 
   3  14  13       11.57       24.70     13.26 o 
   4  14  13      154.09      183.13     22.88 o 
   1  15  13        0.14       57.45     24.68 o 
   2  15  13       69.00       56.42     17.40 o 
   3  15  13        3.81       20.82     14.49 o 
   0  16  13      283.48      328.43     39.87 o 
   1  16  13        1.44        4.30     11.21 o 
   0   0  14     3319.32     3115.67     76.13 o 
   1   0  14     1356.09     1441.54     30.45 o 
   2   0  14     8451.87     8516.50    126.70 o 
   3   0  14       78.31       77.13      8.81 o 
   4   0  14     2855.05     2752.64     55.45 o 
   5   0  14     1053.43     1023.59     38.50 o 
   6   0  14      636.27      612.89     42.14 o 
   7   0  14      103.58      130.60     24.62 o 
   1   1  14      504.16      524.57     11.55 o 
   2   1  14      556.82      668.31     14.10 o 
   3   1  14       32.33       57.89     11.67 o 
   4   1  14      204.50      190.99     10.73 o 
   5   1  14       36.99       38.25      9.34 o 
   6   1  14      166.14      190.11     18.33 o 
   7   1  14        1.67        1.69      9.37 o 
   0   2  14      619.35      545.28     16.55 o 
   1   2  14       23.05       23.30      3.73 o 
   2   2  14     2129.00     2062.76     27.37 o 
   3   2  14     1025.61     1011.49     19.92 o 
   4   2  14     4747.53     4753.69     76.86 o 
   5   2  14       29.54       65.65     17.75 o 
   6   2  14      326.43      292.91     19.12 o 
   7   2  14       30.01       30.69     12.32 o 
   1   3  14      744.99      738.58     22.22 o 
   2   3  14       49.49       77.04      6.53 o 
   3   3  14      536.49      551.05     33.35 o 
   4   3  14       66.59       94.73     19.04 o 
   5   3  14      208.96      214.56     19.52 o 
   6   3  14      316.91      343.04     21.18 o 
   7   3  14       65.09       78.03     16.13 o 
   0   4  14      832.99      845.62     20.60 o 
   1   4  14        3.72        0.46      4.40 o 
   2   4  14     1897.76     1970.50     31.18 o 
   3   4  14       36.71       37.46      5.57 o 
   4   4  14      341.85      397.52     16.10 o 
   5   4  14        6.84       23.13      8.02 o 
   6   4  14      442.76      418.24     23.98 o 
   7   4  14      171.03      171.11     23.41 o 
   1   5  14      210.08      223.17      7.79 o 
   2   5  14      200.44      183.62      8.18 o 
   3   5  14      135.40      165.90     23.97 o 
   4   5  14      526.43      510.93     18.86 o 
   5   5  14        6.81      119.84     30.25 o 
   6   5  14       81.32       93.98     13.87 o 
   7   5  14      103.54      191.93     43.78 o 
   0   6  14      560.44      538.79     28.40 o 
   1   6  14       29.62       63.73     11.52 o 
   2   6  14      491.86      515.65     26.26 o 
   3   6  14      527.72      465.31     16.06 o 
   4   6  14      121.23      123.83     12.04 o 
   5   6  14      124.29      129.17     14.92 o 
   6   6  14        0.60      -11.70     11.70 o 
   7   6  14       88.60       85.72     21.43 o 
   1   7  14      155.69      185.04     11.73 o 
   2   7  14        0.38       19.75      5.92 o 
   3   7  14        4.46       24.15     10.10 o 
   4   7  14       32.32       65.09     17.18 o 
   5   7  14       11.50       19.89      8.38 o 
   6   7  14      102.40      103.57     16.07 o 
   0   8  14       55.13       46.70      8.84 o 
   1   8  14        3.10        8.78      6.43 o 
   2   8  14      801.17      774.06     25.79 o 
   3   8  14      371.73      359.08     16.17 o 
   4   8  14      249.03      257.39     21.46 o 
   5   8  14        1.72        0.74      7.05 o 
   6   8  14      155.75      209.88     25.80 o 
   1   9  14      231.46      218.91     13.98 o 
   2   9  14      241.08      223.52     14.56 o 
   3   9  14       90.54       94.96     13.81 o 
   4   9  14      223.71      235.72     20.05 o 
   5   9  14        7.82        5.67      9.68 o 
   6   9  14       97.85      166.86     23.86 o 
   0  10  14      175.45      142.24     35.94 o 
   1  10  14        0.61        5.40      6.28 o 
   2  10  14      559.86      508.91     22.19 o 
   3  10  14       81.28       73.34     14.02 o 
   4  10  14      106.44      128.21     16.99 o 
   5  10  14        0.38       34.52     18.91 o 
   6  10  14       37.89       48.86     24.48 o 
   1  11  14      704.26      641.53     24.17 o 
   2  11  14        0.02        2.38      6.81 o 
   3  11  14      110.72      105.62     15.06 o 
   4  11  14        5.48       23.31     11.80 o 
   5  11  14        8.99        4.31     10.04 o 
   0  12  14        9.07      233.05    103.89 o 
   1  12  14       75.17       61.65     10.83 o 
   2  12  14        7.73        4.23      8.30 o 
   3  12  14        0.22       13.81     10.00 o 
   4  12  14        0.01      -15.04     15.04 o 
   5  12  14       74.41       81.84     18.53 o 
   1  13  14        9.27       17.82     10.94 o 
   2  13  14       16.87       31.88     12.08 o 
   3  13  14       90.96       88.47     16.17 o 
   4  13  14       61.38       73.85     16.09 o 
   0  14  14      251.42      350.02     36.77 o 
   1  14  14        2.62        6.85     10.14 o 
   2  14  14        0.02        3.33     11.23 o 
   3  14  14       28.43       40.91     13.77 o 
   1  15  14       12.08       14.12     12.14 o 
   2  15  14       38.83       11.90     12.94 o 
   0  16  14      161.92      194.47     51.53 o 
   1   1  15      242.44      241.53      8.43 o 
   2   1  15      267.62      302.02     17.62 o 
   3   1  15      333.15      315.48     10.08 o 
   4   1  15        2.39        8.77      5.86 o 
   5   1  15       27.02       21.11      8.06 o 
   6   1  15        4.31       10.68      9.96 o 
   7   1  15       16.80       33.26     14.30 o 
   0   2  15      401.81      431.52     15.60 o 
   1   2  15      196.04      191.41      7.49 o 
   2   2  15        8.20        1.01      3.61 o 
   3   2  15        0.00       -0.51      4.02 o 
   4   2  15      142.74      106.93     10.79 o 
   5   2  15        9.21       25.47     12.03 o 
   6   2  15       49.76      110.24     25.91 o 
   7   2  15        2.05        8.77     11.34 o 
   1   3  15      391.14      395.95     10.21 o 
   2   3  15        1.68       12.35      5.33 o 
   3   3  15      338.00      357.31     21.46 o 
   4   3  15      618.31      579.18     20.55 o 
   5   3  15        5.92       23.04     13.05 o 
   6   3  15      159.53      141.53     16.19 o 
   7   3  15      109.50      143.27     20.16 o 
   0   4  15     2149.27     2205.00     41.42 o 
   1   4  15      286.48      277.63      7.68 o 
   2   4  15      304.38      315.18     11.32 o 
   3   4  15     1049.14     1043.90     22.25 o 
   4   4  15       80.57       96.71     16.35 o 
   5   4  15      301.85      249.89     16.19 o 
   6   4  15        0.06       67.23     28.10 o 
   7   4  15       13.19       47.53     22.42 o 
   1   5  15        0.25       26.17      9.59 o 
   2   5  15        1.31        2.37      3.64 o 
   3   5  15      110.43      134.59     10.22 o 
   4   5  15        3.65       11.33      6.97 o 
   5   5  15      258.35      219.99     15.09 o 
   6   5  15        1.29        8.75      8.75 o 
   7   5  15        3.01        4.44     11.41 o 
   0   6  15     3727.66     3723.72     79.23 o 
   1   6  15       47.15       48.52      6.31 o 
   2   6  15     1674.23     1634.28     29.44 o 
   3   6  15      198.04      234.78     12.78 o 
   4   6  15     2109.72     1993.75     43.09 o 
   5   6  15      103.27      104.81     11.43 o 
   6   6  15      492.94      477.16     27.49 o 
   7   6  15       51.52       17.70     15.33 o 
   1   7  15      229.96      239.99     13.89 o 
   2   7  15       45.33       66.66      9.76 o 
   3   7  15     2256.21     2191.22     47.57 o 
   4   7  15      406.82      382.95     17.31 o 
   5   7  15       81.03       80.17     13.09 o 
   6   7  15       84.01       99.75     16.58 o 
   0   8  15     1262.15     1199.88     38.47 o 
   1   8  15      399.79      400.47     17.71 o 
   2   8  15     2655.92     2542.80     53.35 o 
   3   8  15        0.04       -9.41     10.71 o 
   4   8  15      575.31      616.25     25.05 o 
   5   8  15       77.03      102.68     13.68 o 
   6   8  15      233.41      228.80     25.77 o 
   1   9  15      162.50      134.90     12.53 o 
   2   9  15      230.66      183.45     15.64 o 
   3   9  15        0.02       -0.60      8.09 o 
   4   9  15       28.79       21.61     11.34 o 
   5   9  15       54.15       57.12     14.60 o 
   6   9  15       10.69       12.62     15.54 o 
   0  10  15     1254.04     1246.33     56.35 o 
   1  10  15       24.46       20.86      8.59 o 
   2  10  15      463.87      531.41     23.59 o 
   3  10  15      180.12      162.24     17.39 o 
   4  10  15      287.15      328.63     24.42 o 
   5  10  15       11.94        8.98     11.23 o 
   1  11  15        0.69        7.73      8.30 o 
   2  11  15       38.11       52.95     11.15 o 
   3  11  15       87.13       98.15     15.64 o 
   4  11  15       22.01       21.39     12.12 o 
   5  11  15        3.38       12.42     12.02 o 
   0  12  15      585.39      535.25     38.38 o 
   1  12  15        7.99       17.71     10.09 o 
   2  12  15     1449.51     1376.84     42.10 o 
   3  12  15        7.86       29.12     12.76 o 
   4  12  15      237.78      307.49     25.96 o 
   1  13  15        5.98        1.73      8.63 o 
   2  13  15        5.12        1.93      8.75 o 
   3  13  15       37.88       49.82     14.35 o 
   4  13  15        6.85       14.35     11.84 o 
   0  14  15      135.29      162.80     28.59 o 
   1  14  15       55.53       62.66     14.72 o 
   2  14  15       42.98       34.39     15.58 o 
   3  14  15       30.40        7.63     12.58 o 
   1  15  15        5.46       30.60     15.32 o 
   2  15  15        4.13        6.85     12.99 o 
   0   0  16     4244.39     4136.84    105.40 o 
   1   0  16     1467.39     1484.62     34.86 o 
   2   0  16     2231.90     2268.69     46.44 o 
   3   0  16       51.38       35.16      6.96 o 
   4   0  16     2085.01     1924.81     52.83 o 
   5   0  16     1788.20     1659.80     69.87 o 
   6   0  16      407.29      396.81     37.66 o 
   7   0  16       55.92       63.69     21.64 o 
   1   1  16       42.38       51.23      5.86 o 
   2   1  16        0.31       14.58      5.94 o 
   3   1  16       47.84       56.89      9.56 o 
   4   1  16        0.69       -3.82      4.60 o 
   5   1  16      263.82      260.64     19.84 o 
   6   1  16       42.64       40.42     12.28 o 
   7   1  16       23.79       27.34     13.68 o 
   0   2  16     1014.61      992.46     26.15 o 
   1   2  16      391.69      390.00     11.20 o 
   2   2  16     3574.82     3535.44     45.64 o 
   3   2  16      771.96      766.18     19.59 o 
   4   2  16       63.22       92.40      9.12 o 
   5   2  16       25.30       36.13      9.83 o 
   6   2  16      293.13      259.89     21.13 o 
   7   2  16       56.77       58.27     15.75 o 
   1   3  16     1449.72     1459.78     23.43 o 
   2   3  16      699.44      712.66     17.86 o 
   3   3  16      302.38      265.22     12.00 o 
   4   3  16       68.28      115.20     20.37 o 
   5   3  16      186.15      191.56     15.12 o 
   6   3  16       49.28       63.17     17.73 o 
   7   3  16        7.34        4.11     10.63 o 
   0   4  16      738.60      683.07     20.37 o 
   1   4  16      105.59      103.36      5.69 o 
   2   4  16       47.69       75.80      7.24 o 
   3   4  16      132.14      138.18     12.29 o 
   4   4  16      334.21      334.45     15.67 o 
   5   4  16      461.20      450.14     19.65 o 
   6   4  16       81.03      108.69     15.26 o 
   7   4  16       54.44       54.96     18.11 o 
   1   5  16      729.77      701.36     15.84 o 
   2   5  16      274.37      279.35     10.84 o 
   3   5  16      925.05      911.14     24.86 o 
   4   5  16      187.82      226.00     13.66 o 
   5   5  16       22.62       26.70      9.06 o 
   6   5  16      214.74      226.92     19.42 o 
   7   5  16       36.90       23.74     17.00 o 
   0   6  16      128.96      214.45     49.08 o 
   1   6  16      645.40      639.87     21.44 o 
   2   6  16       79.67      143.91     27.95 o 
   3   6  16       90.55      115.27      9.20 o 
   4   6  16       24.24       49.45     14.95 o 
   5   6  16        5.35       25.94      9.07 o 
   6   6  16       25.46       86.86     23.01 o 
   1   7  16       13.22       37.97     11.17 o 
   2   7  16       70.39       89.27     10.56 o 
   3   7  16       66.12      100.23     18.86 o 
   4   7  16        8.96       39.93     19.19 o 
   5   7  16        3.01        8.58      7.97 o 
   6   7  16       25.57       38.41     13.00 o 
   0   8  16     1641.40     1404.31     44.49 o 
   1   8  16      142.79      136.85     12.82 o 
   2   8  16       56.15       60.25     10.39 o 
   3   8  16      342.89      351.57     21.75 o 
   4   8  16       54.32       80.15     14.24 o 
   5   8  16        7.53       15.13     10.65 o 
   6   8  16      324.97      353.56     29.86 o 
   1   9  16      675.20      649.60     24.01 o 
   2   9  16       12.43       20.19      8.47 o 
   3   9  16      739.35      758.98     32.38 o 
   4   9  16       94.50      116.73     16.40 o 
   5   9  16      210.96      223.40     21.76 o 
   6   9  16       14.02       20.49     20.06 o 
   0  10  16      159.35      276.41     96.07 o 
   1  10  16      143.08      164.99     14.09 o 
   2  10  16      172.72      186.58     20.33 o 
   3  10  16       16.84       12.93      9.96 o 
   4  10  16       29.56       39.12     13.04 o 
   5  10  16        2.75        3.75      9.75 o 
   1  11  16       74.21       59.08     10.50 o 
   2  11  16        7.03       -2.39      7.35 o 
   3  11  16      174.48      224.71     20.44 o 
   4  11  16       19.97       20.77     12.42 o 
   5  11  16       71.12       76.99     17.45 o 
   0  12  16       58.32      153.43     70.78 o 
   1  12  16       10.13        7.24      9.17 o 
   2  12  16       19.97       38.96     13.14 o 
   3  12  16        3.49       29.15     12.72 o 
   4  12  16        8.38       10.06     11.31 o 
   1  13  16      182.59      196.67     20.37 o 
   2  13  16        4.05      -10.26     11.86 o 
   3  13  16      128.07      153.50     18.77 o 
   4  13  16       82.76       68.63     17.69 o 
   0  14  16       68.70       71.69     22.40 o 
   1  14  16        3.74        5.21     10.48 o 
   2  14  16        0.01       10.21     10.37 o 
   3  14  16        6.28        5.01     11.67 o 
   1  15  16      199.17      217.29     32.12 o 
   1   1  17     1679.45     1602.95     26.91 o 
   2   1  17       41.64       37.67      6.15 o 
   3   1  17      653.01      617.55     17.20 o 
   4   1  17      165.37      148.10     10.60 o 
   5   1  17      476.54      478.57     26.75 o 
   6   1  17        0.39        0.44      7.76 o 
   7   1  17      241.16      227.12     23.73 o 
   0   2  17     1941.62     1954.83     43.13 o 
   1   2  17       13.17       12.52      4.75 o 
   2   2  17        0.01       28.82     18.65 o 
   3   2  17      203.74      242.07     21.60 o 
   4   2  17        8.39       18.75      8.89 o 
   5   2  17        5.20        4.12      8.50 o 
   6   2  17        7.68       21.54     11.99 o 
   7   2  17       54.10       38.09     15.04 o 
   1   3  17     1250.82     1239.99     22.41 o 
   2   3  17      653.37      602.11     17.03 o 
   3   3  17     2209.27     2181.34     39.67 o 
   4   3  17       56.76       73.30      8.96 o 
   5   3  17      279.88      278.39     17.99 o 
   6   3  17        0.07       -1.91      8.88 o 
   7   3  17       83.28       83.40     19.33 o 
   0   4  17     1955.31     1941.47     42.15 o 
   1   4  17      104.85       85.54      6.95 o 
   2   4  17      179.20      198.02      9.97 o 
   3   4  17      123.46      102.20      8.30 o 
   4   4  17      402.35      359.10     16.48 o 
   5   4  17       20.10       35.34      8.98 o 
   6   4  17       38.43       61.99     15.04 o 
   7   4  17       49.53       30.94     18.60 o 
   1   5  17      929.47      915.14     19.97 o 
   2   5  17       27.98       49.73      6.17 o 
   3   5  17     1522.26     1590.93     34.67 o 
   4   5  17      100.46      125.01     12.98 o 
   5   5  17      673.93      663.60     24.90 o 
   6   5  17        0.34       19.45     11.87 o 
   0   6  17       10.07       15.99      8.05 o 
   1   6  17      342.14      370.59     17.34 o 
   2   6  17      774.81      742.61     21.00 o 
   3   6  17      256.13      251.49     12.90 o 
   4   6  17       93.92      102.17     10.43 o 
   5   6  17       63.18       65.72     10.53 o 
   6   6  17      162.79      174.68     20.13 o 
   1   7  17     1162.05     1175.79     32.70 o 
   2   7  17       38.98       40.95      8.72 o 
   3   7  17      382.11      397.48     18.10 o 
   4   7  17        7.84       25.94     11.33 o 
   5   7  17       14.03       15.11      9.89 o 
   6   7  17      158.54      188.85     23.10 o 
   0   8  17     2829.19     2788.61     94.76 o 
   1   8  17       14.25       28.04      8.34 o 
   2   8  17       85.16       90.12     11.00 o 
   3   8  17        0.77        0.51      6.95 o 
   4   8  17       54.56       70.37     14.24 o 
   5   8  17       63.35       67.52     15.35 o 
   6   8  17       42.88       73.52     21.31 o 
   1   9  17        0.14       -0.39      6.25 o 
   2   9  17       43.19       54.58     10.68 o 
   3   9  17       34.12       45.28     17.01 o 
   4   9  17      178.52      174.04     18.12 o 
   5   9  17       77.64      125.85     18.30 o 
   0  10  17      447.29      429.82     34.53 o 
   1  10  17       15.07       28.18      9.48 o 
   2  10  17      341.92      330.70     20.21 o 
   3  10  17       32.47       42.16     12.04 o 
   4  10  17        2.02       20.54     12.10 o 
   5  10  17        1.20       -8.71     11.37 o 
   1  11  17        0.02       -0.37      7.74 o 
   2  11  17       82.39       65.84     13.95 o 
   3  11  17       75.88       70.41     14.03 o 
   4  11  17       97.05      153.74     19.58 o 
   5  11  17        0.41        2.45     12.18 o 
   0  12  17      672.76      583.18     43.73 o 
   1  12  17       28.19       31.55     11.71 o 
   2  12  17        1.10       28.87     12.06 o 
   3  12  17        3.44        0.06      8.45 o 
   4  12  17       26.07       28.65     14.20 o 
   1  13  17        6.88       18.90     12.81 o 
   2  13  17        4.31        4.65     11.48 o 
   3  13  17        4.46       11.23     13.95 o 
   0  14  17        6.74       29.15     19.78 o 
   1  14  17       26.03       54.17     17.44 o 
   2  14  17       18.83       33.45     15.45 o 
   0   0  18     2526.89     2567.23     79.06 o 
   1   0  18      760.49      725.63     24.95 o 
   2   0  18      272.89      269.88     14.30 o 
   3   0  18      235.65      192.84     12.78 o 
   4   0  18      194.03      158.46     21.26 o 
   5   0  18      180.06      140.08     24.32 o 
   6   0  18       11.77        7.02     14.79 o 
   7   0  18      125.94      137.13     30.42 o 
   1   1  18      364.81      386.60     12.95 o 
   2   1  18       56.07       65.95      6.72 o 
   3   1  18       23.78       19.02      5.65 o 
   4   1  18        0.42       -0.64      4.59 o 
   5   1  18       25.04       45.84     19.03 o 
   6   1  18        0.36       -0.90      8.13 o 
   7   1  18        0.92        5.13     10.88 o 
   0   2  18      374.12      434.84     22.17 o 
   1   2  18      521.69      509.57     14.55 o 
   2   2  18      135.20      121.60      8.84 o 
   3   2  18      114.51      124.51      9.64 o 
   4   2  18        2.96       13.29      6.21 o 
   5   2  18        0.81        9.40      8.75 o 
   6   2  18       29.27       38.35     13.63 o 
   7   2  18       10.44        1.58     11.24 o 
   1   3  18     2057.04     2075.29     33.15 o 
   2   3  18       43.46       46.80      7.34 o 
   3   3  18      587.15      642.77     32.00 o 
   4   3  18       60.01       58.01      9.39 o 
   5   3  18      481.09      422.44     21.26 o 
   6   3  18       12.02       -1.29      8.49 o 
   0   4  18     1498.08     1394.34     34.49 o 
   1   4  18      315.15      278.42     11.24 o 
   2   4  18     1185.30     1085.61     24.46 o 
   3   4  18        3.18       18.30      8.30 o 
   4   4  18      176.44      180.83     12.94 o 
   5   4  18       77.39      109.25     13.75 o 
   6   4  18       41.90       53.77     14.48 o 
   1   5  18     1850.49     1816.59     32.23 o 
   2   5  18      129.99      124.41      8.30 o 
   3   5  18      385.82      412.08     41.35 o 
   4   5  18        0.24       16.08      7.24 o 
   5   5  18        3.94       16.16      8.71 o 
   6   5  18        3.59       -2.42      9.99 o 
   0   6  18      229.26      226.45     15.71 o 
   1   6  18       51.77       50.85     10.12 o 
   2   6  18       10.94       11.21      9.16 o 
   3   6  18      519.90      437.62     19.35 o 
   4   6  18      231.30      189.86     15.01 o 
   5   6  18       27.13       25.46     10.54 o 
   6   6  18        4.17        1.45     11.62 o 
   1   7  18       26.01       47.43      9.77 o 
   2   7  18        0.25        7.60      6.68 o 
   3   7  18       33.62       62.44     14.65 o 
   4   7  18       21.21       31.62     11.69 o 
   5   7  18       97.39       85.06     15.67 o 
   6   7  18        2.64        3.17     12.54 o 
   0   8  18        0.58      199.84    140.71 o 
   1   8  18       12.77       20.41      8.56 o 
   2   8  18      180.14      182.40     15.05 o 
   3   8  18       95.81      105.21     14.59 o 
   4   8  18       10.62        9.78     10.30 o 
   5   8  18        2.98       12.41     11.16 o 
   1   9  18     1010.14      990.81     31.49 o 
   2   9  18      147.65      147.57     14.27 o 
   3   9  18     1160.21     1130.36     41.72 o 
   4   9  18        5.50        3.98      9.61 o 
   5   9  18      364.35      442.66     32.37 o 
   0  10  18       34.21       53.61     19.47 o 
   1  10  18       37.06       38.32      9.55 o 
   2  10  18       60.62       61.91     12.28 o 
   3  10  18        0.21       10.67     10.44 o 
   4  10  18       31.70       18.31     11.98 o 
   5  10  18       49.13       64.11     16.97 o 
   1  11  18      570.64      492.20     27.86 o 
   2  11  18       31.40       33.73     13.78 o 
   3  11  18      208.21      247.78     22.08 o 
   4  11  18       58.37       36.07     14.19 o 
   0  12  18        8.10      162.91    109.98 o 
   1  12  18       11.09        7.55      9.41 o 
   2  12  18        2.94       13.30     11.54 o 
   3  12  18        0.26       17.61     11.98 o 
   4  12  18        1.69        7.03     11.94 o 
   1  13  18      276.19      256.01     22.48 o 
   2  13  18        0.01      -10.01     12.11 o 
   3  13  18      538.54      580.81     38.04 o 
   0  14  18        5.41      -17.00     17.00 o 
   1  14  18       15.32       25.52     14.83 o 
   2  14  18        9.58       15.73     13.97 o 
   1   1  19      762.60      720.11     18.55 o 
   2   1  19       41.13       41.26      6.27 o 
   3   1  19      669.28      663.43     18.91 o 
   4   1  19      197.34      195.87     14.21 o 
   5   1  19       66.16      136.90     16.20 o 
   6   1  19       15.74        7.66     10.60 o 
   0   2  19      894.15      878.75     28.19 o 
   1   2  19       65.22       75.62      7.66 o 
   2   2  19      552.86      483.24     16.60 o 
   3   2  19      166.08      167.61     10.44 o 
   4   2  19       10.34        8.64      6.40 o 
   5   2  19       99.90       95.87     15.82 o 
   6   2  19       31.68       44.99     13.67 o 
   1   3  19     1742.21     1679.67     29.83 o 
   2   3  19      203.54      185.89     12.03 o 
   3   3  19      731.58      704.16     20.37 o 
   4   3  19      274.75      249.71     13.87 o 
   5   3  19      462.86      474.72     27.32 o 
   6   3  19        1.99        5.03     10.36 o 
   0   4  19      104.17      114.63     19.21 o 
   1   4  19      649.57      590.56     17.05 o 
   2   4  19        1.25       -1.39      5.09 o 
   3   4  19        1.97        3.16      4.98 o 
   4   4  19        4.60       11.97      7.04 o 
   5   4  19        7.35       24.59     10.22 o 
   6   4  19       43.28       29.32     13.76 o 
   1   5  19     1564.00     1470.22     29.52 o 
   2   5  19       78.46       64.25      7.11 o 
   3   5  19       60.37       82.24      9.49 o 
   4   5  19       78.88       88.90     10.71 o 
   5   5  19      250.14      274.04     18.49 o 
   6   5  19        0.95        2.49     12.05 o 
   0   6  19      597.13      557.68     30.20 o 
   1   6  19      262.25      242.83     16.06 o 
   2   6  19      618.27      606.28     23.27 o 
   3   6  19      277.04      324.23     17.43 o 
   4   6  19       83.58       93.22     12.59 o 
   5   6  19        9.82       19.57      9.78 o 
   6   6  19       71.68       75.26     22.23 o 
   1   7  19      435.63      443.08     20.40 o 
   2   7  19      626.96      595.36     24.41 o 
   3   7  19       88.77      112.65     15.25 o 
   4   7  19        4.66       11.20      9.91 o 
   5   7  19      302.24      342.00     25.50 o 
   6   7  19       26.47       30.30     22.63 o 
   0   8  19      132.88      109.76     20.65 o 
   1   8  19        9.33       10.47      7.76 o 
   2   8  19       66.49       78.00     11.75 o 
   3   8  19      102.54       97.16     15.21 o 
   4   8  19       33.21       77.43     20.22 o 
   5   8  19       92.99      127.59     19.01 o 
   1   9  19        0.08       14.62      8.63 o 
   2   9  19        0.09        1.17      7.21 o 
   3   9  19        2.35        3.01      8.40 o 
   4   9  19        6.25       -3.98     10.08 o 
   5   9  19        0.14        6.81     11.30 o 
   0  10  19       11.02      -11.82     14.27 o 
   1  10  19      116.37      144.89     17.78 o 
   2  10  19       14.32       17.63      9.81 o 
   3  10  19       20.39       24.50     11.49 o 
   4  10  19       68.07       67.06     15.28 o 
   1  11  19        2.37        0.43      8.64 o 
   2  11  19       64.61       81.04     17.25 o 
   3  11  19       49.38       62.72     14.91 o 
   4  11  19       38.38       44.49     15.95 o 
   0  12  19      163.03      185.07     25.68 o 
   1  12  19        1.80        4.39      9.96 o 
   2  12  19      184.91      226.14     30.87 o 
   3  12  19        6.09        7.87     11.96 o 
   1  13  19        0.05        8.42     13.12 o 
   2  13  19       49.91       50.83     18.83 o 
   0  14  19       33.20       48.25     29.62 o 
   1  14  19       10.73        8.00     12.56 o 
   0   0  20     3403.86     3499.76    109.12 o 
   1   0  20     2309.78     2313.14     55.57 o 
   2   0  20      339.24      345.25     18.79 o 
   3   0  20      207.94      198.51     17.59 o 
   4   0  20     1104.03     1077.92     55.15 o 
   5   0  20       20.00        9.39     14.39 o 
   6   0  20        3.51       30.48     26.26 o 
   1   1  20        0.70        5.01      5.20 o 
   2   1  20       26.83       19.86      6.38 o 
   3   1  20       71.28       78.36     11.88 o 
   4   1  20        6.05       11.22      7.59 o 
   5   1  20       31.14       38.57     12.58 o 
   6   1  20       58.12       75.44     17.05 o 
   0   2  20      657.39      680.17     27.04 o 
   1   2  20      176.71      190.85     10.03 o 
   2   2  20     1316.71     1329.55     30.01 o 
   3   2  20      560.92      468.09     16.76 o 
   4   2  20      149.67      171.44     14.36 o 
   5   2  20      193.08      209.77     20.50 o 
   6   2  20      378.04      380.49     28.94 o 
   1   3  20      186.19      204.26     11.51 o 
   2   3  20      136.04      123.74     11.06 o 
   3   3  20      211.47      197.68     11.42 o 
   4   3  20      107.62       95.83     11.15 o 
   5   3  20      191.26      141.17     17.11 o 
   6   3  20       12.62        0.63      8.98 o 
   0   4  20     2381.55     2486.70     57.24 o 
   1   4  20      919.40      877.97     22.22 o 
   2   4  20      148.58      154.02     10.20 o 
   3   4  20      138.94      135.71     11.24 o 
   4   4  20      205.48      235.79     15.41 o 
   5   4  20       57.41       73.03     15.53 o 
   6   4  20      102.25      102.10     20.37 o 
   1   5  20        6.62       64.92     18.07 o 
   2   5  20        1.31       -1.16      4.85 o 
   3   5  20      352.36      321.54     15.44 o 
   4   5  20        1.00        5.06      6.79 o 
   5   5  20       81.16       72.99     16.48 o 
   6   5  20        5.77       26.78     16.57 o 
   0   6  20       76.67      108.44     19.40 o 
   1   6  20      455.03      445.55     21.38 o 
   2   6  20      504.51      500.48     22.77 o 
   3   6  20      229.24      172.56     17.26 o 
   4   6  20      141.38      123.33     16.92 o 
   5   6  20       10.38        5.81     10.36 o 
   6   6  20      102.63      104.12     25.69 o 
   1   7  20      248.26      281.65     17.61 o 
   2   7  20       80.44       86.37     11.70 o 
   3   7  20        5.71       -9.12      9.69 o 
   4   7  20        4.51       17.66     10.68 o 
   5   7  20       22.79       38.50     13.97 o 
   0   8  20       31.65       32.90     16.66 o 
   1   8  20      232.63      200.14     14.82 o 
   2   8  20      305.67      278.45     17.62 o 
   3   8  20       30.29       36.32     12.63 o 
   4   8  20      279.52      316.43     24.26 o 
   5   8  20        2.64       34.05     14.78 o 
   1   9  20      543.57      539.67     28.71 o 
   2   9  20        9.49       21.44     10.25 o 
   3   9  20       47.59       84.68     15.01 o 
   4   9  20       57.32       64.79     15.21 o 
   5   9  20        0.77        6.13     12.23 o 
   0  10  20      139.35      101.06     23.94 o 
   1  10  20       11.18       19.21     10.86 o 
   2  10  20      163.99      135.95     17.69 o 
   3  10  20       31.25       10.16     10.58 o 
   4  10  20        4.39       27.16     14.40 o 
   1  11  20      454.63      473.31     28.74 o 
   2  11  20        1.59        8.44     11.62 o 
   3  11  20       22.94       20.25     14.18 o 
   4  11  20       29.41       37.13     15.54 o 
   0  12  20       19.01       16.60     18.60 o 
   1  12  20       36.54       61.97     16.54 o 
   2  12  20        2.00       28.99     14.53 o 
   3  12  20       15.73       25.59     14.82 o 
   1  13  20      171.48      161.03     22.71 o 
   2  13  20        9.40       26.41     16.02 o 
   1   1  21      121.87      121.34      9.60 o 
   2   1  21      254.14      233.83     12.53 o 
   3   1  21       57.17       48.62      8.97 o 
   4   1  21       17.27       14.74      9.47 o 
   5   1  21        3.38       -5.51      9.98 o 
   6   1  21        0.79        5.87     11.24 o 
   0   2  21      319.59      331.65     18.93 o 
   1   2  21       16.42       16.03      5.50 o 
   2   2  21      333.01      317.27     15.13 o 
   3   2  21      365.41      342.18     14.80 o 
   4   2  21        3.20        0.11      7.82 o 
   5   2  21       40.21       64.44     19.65 o 
   6   2  21        3.76       -2.48     10.48 o 
   1   3  21      804.85      786.83     21.78 o 
   2   3  21      399.71      411.25     16.23 o 
   3   3  21        5.57        2.34      5.15 o 
   4   3  21      100.56      104.07     11.58 o 
   5   3  21       37.55       64.14     14.55 o 
   6   3  21       74.96       62.98     18.18 o 
   0   4  21      185.97      166.32     13.88 o 
   1   4  21       70.31       88.27      8.64 o 
   2   4  21       46.28       40.98      7.37 o 
   3   4  21       19.98       18.42      7.54 o 
   4   4  21        2.90       10.73      7.32 o 
   5   4  21       30.33       25.44     11.87 o 
   6   4  21       10.63       13.34     14.81 o 
   1   5  21       83.11       96.00      9.82 o 
   2   5  21       47.18       61.66      9.46 o 
   3   5  21       80.43      117.73     13.50 o 
   4   5  21        1.77        4.12      7.49 o 
   5   5  21       27.84       34.48     14.16 o 
   0   6  21      518.48      582.63     38.63 o 
   1   6  21      604.31      593.85     24.16 o 
   2   6  21     1792.82     1663.79     45.62 o 
   3   6  21      182.07      140.34     16.68 o 
   4   6  21      383.78      399.40     24.01 o 
   5   6  21        1.36       -0.76     11.51 o 
   1   7  21        0.67        4.47      7.09 o 
   2   7  21       38.10       53.02     10.79 o 
   3   7  21       59.41       61.26     13.33 o 
   4   7  21        0.01       -0.67      8.15 o 
   5   7  21      165.23      204.37     28.69 o 
   0   8  21     1475.28     1394.97     67.72 o 
   1   8  21      530.43      464.39     26.20 o 
   2   8  21      245.16      215.27     17.52 o 
   3   8  21       13.24        9.48     10.30 o 
   4   8  21      294.74      279.88     23.79 o 
   5   8  21        0.00        2.01     13.22 o 
   1   9  21       35.38       50.22     13.32 o 
   2   9  21       12.03       26.73     11.54 o 
   3   9  21        2.58        0.28      8.04 o 
   4   9  21       12.47       18.22     12.53 o 
   0  10  21       16.92       15.23     21.03 o 
   1  10  21      146.25      155.05     17.75 o 
   2  10  21      466.32      442.05     30.36 o 
   3  10  21       26.78       36.25     13.69 o 
   4  10  21       65.60       80.26     18.70 o 
   1  11  21       80.91      101.96     16.50 o 
   2  11  21        0.13      -10.49     11.95 o 
   3  11  21       61.91       80.87     19.48 o 
   0  12  21      742.13      736.86     53.81 o 
   1  12  21      209.52      177.78     22.38 o 
   2  12  21      155.17      186.02     24.42 o 
   1  13  21        1.94       12.26     13.56 o 
   0   0  22     5062.35     5198.18    158.76 o 
   1   0  22      536.51      530.44     24.18 o 
   2   0  22     1464.57     1334.09     40.99 o 
   3   0  22     1049.12      944.62     40.26 o 
   4   0  22      702.90      619.66     42.31 o 
   5   0  22        1.35       -3.42     13.64 o 
   6   0  22      733.86      747.60     56.39 o 
   1   1  22      163.85      132.88     10.08 o 
   2   1  22        0.42       -0.11      5.43 o 
   3   1  22      125.56      134.98     12.28 o 
   4   1  22       31.99       55.21     13.36 o 
   5   1  22        2.05        8.01     10.78 o 
   6   1  22        1.21        1.74     10.55 o 
   0   2  22      212.70      221.96     17.11 o 
   1   2  22      615.72      574.12     17.32 o 
   2   2  22     1304.86     1303.36     31.45 o 
   3   2  22      169.49      141.31     11.26 o 
   4   2  22      160.83      200.46     18.24 o 
   5   2  22       72.06       87.65     16.30 o 
   6   2  22      264.23      261.55     26.23 o 
   1   3  22      167.98      183.69     11.95 o 
   2   3  22      710.02      646.08     21.12 o 
   3   3  22       13.91       26.25      8.52 o 
   4   3  22        4.14        4.68      7.46 o 
   5   3  22       41.75       64.99     14.80 o 
   6   3  22        3.58        2.00     11.77 o 
   0   4  22      716.75      697.38     26.50 o 
   1   4  22      935.58      870.48     23.74 o 
   2   4  22       91.95      122.87     10.25 o 
   3   4  22      124.97      130.17     12.52 o 
   4   4  22      332.85      319.22     19.53 o 
   5   4  22       15.86       39.94     15.77 o 
   1   5  22      218.13      218.16     15.59 o 
   2   5  22      309.04      297.18     18.62 o 
   3   5  22        5.35       -5.14      8.01 o 
   4   5  22       32.58       34.79     11.68 o 
   5   5  22       23.57       56.01     21.14 o 
   0   6  22      754.78      796.79     48.77 o 
   1   6  22      403.93      407.27     21.39 o 
   2   6  22      177.82      187.46     16.74 o 
   3   6  22       63.55       75.75     14.74 o 
   4   6  22        1.72        3.86      9.21 o 
   5   6  22        5.66       12.20     14.74 o 
   1   7  22      101.77      112.60     15.90 o 
   2   7  22       13.58       16.98      9.06 o 
   3   7  22       50.36       64.17     13.98 o 
   4   7  22        2.66       -8.84     10.75 o 
   5   7  22        3.53       -4.66     13.04 o 
   0   8  22      639.43      628.17     45.61 o 
   1   8  22      204.04      205.26     18.75 o 
   2   8  22       14.76       37.64     14.81 o 
   3   8  22       25.22       52.64     14.64 o 
   4   8  22       22.64       27.15     13.25 o 
   1   9  22       99.54      116.62     16.83 o 
   2   9  22        0.76       10.59     11.31 o 
   3   9  22       77.12       93.39     17.16 o 
   4   9  22        7.23        6.34     11.53 o 
   0  10  22      105.26      117.05     25.29 o 
   1  10  22       41.17       52.44     15.10 o 
   2  10  22       80.64      103.86     17.58 o 
   3  10  22       31.17       21.96     14.29 o 
   1  11  22       11.18       19.90     13.35 o 
   2  11  22        0.57       16.31     12.77 o 
   3  11  22        3.70       -1.49     11.54 o 
   0  12  22        0.84       11.53     18.20 o 
   1  12  22        0.02        6.33     12.05 o 
   2  12  22        0.02       15.04     15.03 o 
   1   1  23      385.68      383.95     15.49 o 
   2   1  23      147.32      159.56     12.01 o 
   3   1  23       53.63       71.79     10.54 o 
   4   1  23        0.79        3.32      8.26 o 
   5   1  23      172.34      187.12     21.15 o 
   0   2  23       80.12       95.16     12.33 o 
   1   2  23        3.42        7.73      6.28 o 
   2   2  23        0.44       -2.30      5.51 o 
   3   2  23        0.75       -1.20      6.40 o 
   4   2  23        1.17       -7.01      9.45 o 
   5   2  23       22.47       38.00     13.92 o 
   1   3  23      323.12      300.56     14.83 o 
   2   3  23        5.40        2.48      5.76 o 
   3   3  23       68.65       68.64     10.58 o 
   4   3  23        1.34       11.12      9.12 o 
   5   3  23       83.27       71.71     18.98 o 
   0   4  23      277.99      275.79     20.45 o 
   1   4  23       92.52      118.56     10.40 o 
   2   4  23        5.57        6.01      6.70 o 
   3   4  23       10.15       29.99     10.06 o 
   4   4  23        1.42        9.94      9.80 o 
   5   4  23       67.83      108.19     22.48 o 
   1   5  23      109.01      122.86     13.94 o 
   2   5  23       77.13       82.66     12.67 o 
   3   5  23      501.01      490.81     26.18 o 
   4   5  23        2.04        8.56     11.19 o 
   5   5  23       71.23      110.11     24.33 o 
   0   6  23     1029.81     1045.76     55.63 o 
   1   6  23       76.74       97.07     13.16 o 
   2   6  23      412.37      413.00     22.59 o 
   3   6  23        0.25        7.61      9.28 o 
   4   6  23       17.55       40.54     16.75 o 
   5   6  23       56.23       46.24     19.53 o 
   1   7  23      368.45      392.02     24.80 o 
   2   7  23       22.36       27.23     11.71 o 
   3   7  23       31.98       22.45     11.99 o 
   4   7  23        0.01       10.86     11.57 o 
   0   8  23      581.77      630.69     45.67 o 
   1   8  23       19.70       64.04     15.95 o 
   2   8  23      167.54      197.43     22.56 o 
   3   8  23       72.21       95.46     16.34 o 
   4   8  23      450.45      418.29     30.58 o 
   1   9  23       69.66       69.11     14.84 o 
   2   9  23       19.47       10.52     11.92 o 
   3   9  23       26.65       32.87     14.87 o 
   4   9  23       11.39       34.48     15.54 o 
   0  10  23      392.82      410.48     41.81 o 
   1  10  23       32.61       42.92     14.31 o 
   2  10  23      223.94      225.91     24.54 o 
   3  10  23        5.20        8.83     12.86 o 
   1  11  23       45.72       65.90     17.37 o 
   2  11  23        3.58        3.03     11.19 o 
   0  12  23       88.46       61.51     22.95 o 
   1  12  23       10.57        8.36     14.06 o 
   0   0  24     3616.96     3521.78    126.81 o 
   1   0  24      302.47      324.31     21.36 o 
   2   0  24      248.73      286.39     24.55 o 
   3   0  24      148.30      134.33     19.10 o 
   4   0  24      549.20      555.31     42.26 o 
   5   0  24       67.73       65.25     23.94 o 
   1   1  24       18.32       33.41      8.34 o 
   2   1  24       39.74       39.58     10.08 o 
   3   1  24      259.97      256.30     17.09 o 
   4   1  24       15.12       31.07     12.44 o 
   5   1  24        6.71       32.61     14.07 o 
   0   2  24        1.76       31.64     19.45 o 
   1   2  24       49.00       61.25      9.46 o 
   2   2  24      234.28      235.25     13.79 o 
   3   2  24       33.66       31.09     10.29 o 
   4   2  24        3.10       11.36     10.43 o 
   5   2  24        0.26       -6.12     11.54 o 
   1   3  24       86.70      100.87     10.64 o 
   2   3  24       25.05       43.09      8.64 o 
   3   3  24      774.07      751.40     29.77 o 
   4   3  24       15.12       21.78     13.69 o 
   5   3  24       31.81       49.90     17.63 o 
   0   4  24      406.82      445.49     35.93 o 
   1   4  24      176.01      162.57     13.30 o 
   2   4  24      177.90      147.04     13.35 o 
   3   4  24       28.85       49.83     12.60 o 
   4   4  24        4.80        1.41     11.26 o 
   5   4  24       15.94       12.55     15.64 o 
   1   5  24      248.66      275.12     18.99 o 
   2   5  24       88.70      106.00     13.51 o 
   3   5  24      117.20      129.09     17.04 o 
   4   5  24       63.81       90.00     17.50 o 
   5   5  24      227.59      250.98     39.98 o 
   0   6  24       99.50      135.68     22.51 o 
   1   6  24       52.17       78.23     14.32 o 
   2   6  24       89.55       85.32     15.38 o 
   3   6  24       21.82       41.86     16.26 o 
   4   6  24        0.03      -10.41     11.48 o 
   1   7  24       92.53       92.21     16.53 o 
   2   7  24       18.84       27.67     13.58 o 
   3   7  24       21.14       43.81     14.40 o 
   4   7  24       30.32       20.19     14.05 o 
   0   8  24      108.81       84.57     28.46 o 
   1   8  24       25.30       12.26     11.64 o 
   2   8  24       60.16       84.14     19.48 o 
   3   8  24       29.97       29.85     14.32 o 
   4   8  24       13.34        4.75     12.82 o 
   1   9  24      440.87      428.38     29.78 o 
   2   9  24       26.29       52.12     17.17 o 
   3   9  24      157.80      143.51     21.77 o 
   0  10  24        1.90        7.36     15.99 o 
   1  10  24       17.32       33.83     15.86 o 
   2  10  24      153.73      150.62     23.07 o 
   1  11  24      108.25      142.87     23.99 o 
   1   1  25       97.52      113.86     11.57 o 
   2   1  25       14.91       23.29      9.77 o 
   3   1  25      307.57      326.49     21.70 o 
   4   1  25        0.52      -10.42     10.42 o 
   5   1  25      131.85      144.80     21.44 o 
   0   2  25      252.28      259.89     19.94 o 
   1   2  25       34.87       48.59      9.38 o 
   2   2  25       72.18       83.42     10.40 o 
   3   2  25       31.86       59.15     14.73 o 
   4   2  25      124.97      128.49     18.37 o 
   5   2  25       10.77       12.64     14.13 o 
   1   3  25     1579.71     1601.13     42.56 o 
   2   3  25       12.91       32.02      9.67 o 
   3   3  25      194.73      194.91     19.29 o 
   4   3  25        3.49       -1.09      9.41 o 
   5   3  25      300.10      319.55     37.76 o 
   0   4  25        7.63        2.44     12.48 o 
   1   4  25       22.63       20.73      9.20 o 
   2   4  25        5.15        9.55      8.80 o 
   3   4  25       76.57       92.81     16.98 o 
   4   4  25       74.64       67.16     18.49 o 
   1   5  25      286.50      314.08     23.51 o 
   2   5  25       91.20      111.79     14.35 o 
   3   5  25      111.91      108.16     16.27 o 
   4   5  25        1.63       -2.56     13.27 o 
   0   6  25      164.18      169.06     26.74 o 
   1   6  25       36.86       51.94     13.64 o 
   2   6  25       20.18       33.94     14.53 o 
   3   6  25       13.24       11.57     11.26 o 
   4   6  25        4.69      -11.86     15.19 o 
   1   7  25      342.56      375.02     25.98 o 
   2   7  25       10.82       12.59     12.90 o 
   3   7  25      144.51      142.31     19.65 o 
   4   7  25        0.76        2.48     12.45 o 
   0   8  25      361.16      358.45     43.34 o 
   1   8  25       50.16       58.87     15.66 o 
   2   8  25        4.51       28.43     16.02 o 
   3   8  25        1.65        9.30     11.53 o 
   1   9  25       57.58       61.38     17.67 o 
   2   9  25        1.77        1.29     10.92 o 
   3   9  25       13.84       -3.13     13.04 o 
   0  10  25        7.86        8.77     17.65 o 
   1  10  25       73.62      108.40     22.24 o 
   2  10  25       72.60       72.08     18.90 o 
   0   0  26       43.09        9.34     14.07 o 
   1   0  26        2.77       -4.00     10.75 o 
   2   0  26      136.41      164.87     21.45 o 
   3   0  26       51.21       85.43     21.47 o 
   4   0  26       11.20        7.49     16.07 o 
   1   1  26       36.66       33.61      9.00 o 
   2   1  26       15.56       19.71      9.81 o 
   3   1  26       64.62       87.34     14.62 o 
   4   1  26      112.13      127.08     18.36 o 
   0   2  26      249.16      311.91     24.78 o 
   1   2  26       29.78       34.51      9.18 o 
   2   2  26       56.40       46.32     10.49 o 
   3   2  26        0.00       13.84     10.01 o 
   4   2  26      381.63      392.87     31.61 o 
   1   3  26      495.56      512.99     23.33 o 
   2   3  26      154.03      208.10     16.99 o 
   3   3  26       37.87       84.59     17.40 o 
   4   3  26       77.09      117.99     23.85 o 
   0   4  26       27.50       29.85     17.19 o 
   1   4  26        8.70       10.94     10.30 o 
   2   4  26      355.17      349.25     21.56 o 
   3   4  26       11.23       17.77     12.49 o 
   4   4  26        0.06        5.12     13.48 o 
   1   5  26      131.62      145.52     18.76 o 
   2   5  26      125.11      140.18     17.40 o 
   3   5  26       69.12      113.93     18.93 o 
   4   5  26      104.41      130.94     24.03 o 
   0   6  26      911.87      896.66     56.95 o 
   1   6  26       16.41       24.86     12.65 o 
   2   6  26        8.19       23.17     13.53 o 
   3   6  26        1.72        5.10     11.43 o 
   1   7  26       99.94      106.37     18.05 o 
   2   7  26       39.19       38.55     16.08 o 
   3   7  26       42.33       57.89     19.58 o 
   0   8  26        0.02        2.93     16.07 o 
   1   8  26       12.00        0.12      8.78 o 
   2   8  26      289.28      281.39     28.55 o 
   3   8  26        1.13       20.75     23.25 o 
   1   9  26      109.31      101.44     20.69 o 
   2   9  26        4.59        2.01     10.49 o 
   0  10  26       89.96       89.27     28.62 o 
   1   1  27       38.56       44.54     11.00 o 
   2   1  27       98.92      106.65     14.01 o 
   3   1  27        0.46       -5.47     10.01 o 
   4   1  27        0.51        5.35     12.69 o 
   0   2  27        0.04        5.74     10.90 o 
   1   2  27       47.75       71.99     10.61 o 
   2   2  27       59.45      100.49     14.96 o 
   3   2  27       18.87       20.15     11.73 o 
   4   2  27       75.01       95.06     23.71 o 
   1   3  27      211.43      208.93     19.73 o 
   2   3  27       41.07       36.34     12.58 o 
   3   3  27      552.17      534.21     34.26 o 
   4   3  27        0.13        6.38     13.32 o 
   0   4  27        6.64       11.67     15.45 o 
   1   4  27        0.72        6.63     10.02 o 
   2   4  27       15.43       13.33     11.50 o 
   3   4  27       90.44       85.98     18.12 o 
   4   4  27       12.91       13.66     17.59 o 
   1   5  27       40.89       28.99     12.01 o 
   2   5  27       60.31       78.24     16.46 o 
   3   5  27       22.93       51.55     18.29 o 
   0   6  27       19.45       44.64     21.43 o 
   1   6  27       27.08       30.29     13.70 o 
   2   6  27      200.55      189.22     23.67 o 
   3   6  27        0.24       31.11     17.51 o 
   1   7  27      126.65      180.25     21.69 o 
   2   7  27       64.68       82.07     18.20 o 
   0   8  27      115.16      110.12     32.49 o 
   1   8  27      107.59      104.66     21.40 o 
   2   8  27       81.71       88.08     19.86 o 
   1   9  27        2.24       -0.32     11.53 o 
   0   0  28      954.74      875.81     69.27 o 
   1   0  28        2.43       60.38     29.09 o 
   2   0  28      709.02      736.56     43.00 o 
   3   0  28       56.96       80.84     23.51 o 
   1   1  28        3.88       18.72      9.36 o 
   2   1  28       34.83       20.90     10.06 o 
   3   1  28      246.33      300.95     27.64 o 
   0   2  28       97.21      116.77     23.89 o 
   1   2  28        5.15        9.96     11.28 o 
   2   2  28       68.53       74.94     17.89 o 
   3   2  28      113.88      152.59     25.13 o 
   1   3  28        8.58       21.36     13.02 o 
   2   3  28       19.85       35.49     14.41 o 
   3   3  28        3.99       -3.26     11.62 o 
   0   4  28      156.44      187.03     29.81 o 
   1   4  28       21.76       29.65     13.23 o 
   2   4  28      160.03      194.85     25.41 o 
   3   4  28       14.59       20.57     20.17 o 
   1   5  28        8.75        7.53     11.08 o 
   2   5  28        3.04       15.75     15.14 o 
   3   5  28        3.36       50.32     25.59 o 
   0   6  28      274.99      275.79     36.79 o 
   1   6  28        5.79       18.45     13.29 o 
   2   6  28      118.56      101.23     22.63 o 
   1   7  28       20.76       12.57     14.23 o 
   2   7  28        9.48       24.12     16.87 o 
   0   8  28       75.95      129.60     29.97 o 
   1   8  28       39.52       35.31     16.37 o 
   1   1  29        8.35       20.02     10.67 o 
   2   1  29        5.23        0.33      9.05 o 
   3   1  29        6.55       12.19     16.74 o 
   0   2  29       26.88       23.73     21.04 o 
   1   2  29        4.19        8.38     12.62 o 
   2   2  29        9.85        3.20     12.01 o 
   3   2  29       13.90       16.77     16.49 o 
   1   3  29        3.20        6.29     11.31 o 
   2   3  29       40.03       32.32     18.49 o 
   3   3  29        0.58      -21.04     23.33 o 
   0   4  29        2.51        0.57     12.73 o 
   1   4  29        1.45        4.97     11.67 o 
   2   4  29       30.91       73.07     19.50 o 
   1   5  29       16.30       13.58     13.83 o 
   2   5  29        0.00       11.45     14.66 o 
   0   6  29      403.66      404.71     41.88 o 
   1   6  29       34.09       41.89     16.71 o 
   0   0  30        2.30       23.94     24.77 o 
   1   0  30       44.47       41.21     18.54 o 
   2   0  30      900.43      851.96     87.44 o 
   1   1  30        0.10        8.13     13.12 o 
   2   1  30       22.07       28.09     17.18 o 
   0   2  30      195.38      166.87     36.36 o 
   1   2  30        5.41       11.84     12.31 o 
   2   2  30        0.98       17.56     16.88 o 
   1   3  30        0.21        1.50     10.67 o 
   2   3  30       24.82        5.50     17.38 o 
   0   4  30        6.75       43.62     25.76 o 
   1   4  30        1.40        5.47     13.37 o 
   1   5  30      121.42      161.25     27.41 o 
   1   1  31       28.63       20.85     16.58 o 
   0   2  31        0.60       27.28     24.82 o 
   1   2  31       42.39        1.13     10.48 o 
                                                 
